# Supplementary material for: The Qc5 Allele Increases Wheat Bread-Making Quality by Regulating SPA and SPR
Source: Int J Mol Sci. 2022 Jul 8;23(14):7581. doi: 10.3390/ijms23147581 (PMC9323144; doi:10.3390/ijms23147581)
Supplement: Supplementary file 1 [file ijms-23-07581-s001.zip › Supplementary tables.xlsx]

## Sheet: Table S1
Table S1. Transcription factors obtained by Y2H.
BD	AD	Gene description
pGBKT7-Q	TraesCS1B02G343500	Basic-leucine zipper (bZIP) transcription factor family
pGBKT7-Q	TraesCS4B02G064000	GRF1-interacting factor-like protein
pGBKT7-Q	TraesCS6D02G108700	GATA transcription factor
pGBKT7-Q	TraesCS5D02G077900	B3 domain-containing protein
pGBKT7-Q	TraesCS5A02G473800	Ethylene-responsive transcription factor
pGBKT7-Q	TraesCS7B02G047100	Transcriptional corepressor SEUSS

## Sheet: Table S2
Table S2. Statistical summary of RNA-seq data.
Sample	Clean reads	Reads_length(bp)	Data_size(G)	Q30(%)	GC content(%)
WT-1	101398628	150	15.21	90.86	50.0
WT-2	130482428	150	19.57	92.14	50.0
WT-3	80990252	150	12.15	89.75	50.0
R-Cp5-1-1	90494846	150	13.57	91.55	50.0
R-Cp5-1-2	80006818	150	12.0	92.66	50.0
R-Cp5-1-3	79924444	150	11.99	90.91	50.0

## Sheet: Table S3
Table S3. DEGs up-regulated in R-Cp5-1.
Gene_ID	WT-1_TPM	WT-2_TPM	WT-3_TPM	R-Cp5-1-1_TPM	R-Cp5-1-2_TPM	R-Cp5-1-3_TPM	log2FC	PValue	FDR	Gene_description
TraesCS6B02G754200LC	0	0	0	2.205	2.158	1.505	8.62294	7.02849e-25	1.99518e-20	--
TraesCS2A02G083900	0	0	0	17.893	16.797	0.257	11.9411	1.8124e-23	3.38633e-19	Peroxidase
TraesCS5A02G526900	0.018	0	0	12.889	9.86	0.223	9.76048	3.13594e-22	4.451e-18	Chalcone synthase
TraesCS2B02G098100	0	0	0	7.091	6.024	0.16	10.4939	1.017e-20	1.15478e-16	Peroxidase
TraesCS2A02G344100	1.629	1.99	2.117	12.481	23.662	12.408	3.00814	1.17604e-20	1.21397e-16	ST63-2
TraesCS7B02G024900	0.064	0.063	0.048	0.84	0.537	0.371	3.25499	1.47846e-20	1.39897e-16	NBS-LRR-like resistance protein
TraesCS4D02G351300	0	0	0	5.466	4.812	0.112	10.3963	5.12688e-20	4.47805e-16	Chalcone synthase
TraesCS6B02G754100LC	0.134	0	0	1.913	2.589	1.374	5.25199	2.4722e-17	1.55952e-13	--
TraesCS2D02G107800	0	0	0	2.006	0.956	0.443	8.41207	3.37428e-17	2.01654e-13	Peroxidase
TraesCS6D02G324900	0	0.022	0	3.765	2.996	0.034	7.65344	1.9331e-16	1.06138e-12	Pectinesterase
TraesCS5A02G475500	20.21	15.608	20.222	91.082	52.826	74.279	1.97649	2.30142e-16	1.18782e-12	rRNA N-glycosidase
TraesCS7D02G379800LC	0.038	0	0.269	1.101	1.623	0.95	3.71593	3.96453e-15	1.87569e-11	--
TraesCS6B02G412100	0.23	0.266	0.143	3.719	3.283	0.943	3.51649	4.63928e-15	2.10712e-11	Photosystem II 10 kDa polypeptide family protein
TraesCS2A02G590600	0.02	0.03	0.024	1.006	1.528	0.306	5.03538	1.19828e-14	5.03934e-11	Protochlorophyllide reductase
TraesCS3D02G025700	14.157	13.663	19.365	62.075	97.65	42.721	2.03718	2.21197e-14	8.97019e-11	Trypsin inhibitor
TraesCS2B02G098400	0.038	0.029	0.047	3.676	2.769	0.092	5.71382	2.86462e-14	1.12163e-10	Peroxidase
TraesCSU02G182638	4.456	8.877	5.965	22.327	48.186	165.801	3.59642	5.89107e-14	2.22973e-10	--
TraesCS2A02G088300LC	0	0	0	0.107	2.018	1.996	8.61472	6.98009e-14	2.5567e-10	--
TraesCS3D02G467600	5.167	7.572	5.955	20.633	26.846	17.165	1.74685	8.38163e-14	2.97412e-10	Basic 7S globulin
TraesCS2D02G082100	0.118	0	0	6.579	4.646	0.057	6.42542	1.24507e-13	4.28409e-10	Peroxidase
TraesCS6D02G359300	0	0.05	0.027	1.258	0.574	0.548	4.67531	1.82228e-13	6.08577e-10	2-oxoglutarate (2OG) and Fe(II)-dependent oxygenase superfamily protein
TraesCS3B02G380400	0.438	0.266	0.398	7.566	6.904	0.662	3.71876	1.95269e-13	6.33497e-10	Cysteine proteinase
TraesCS7B02G253600	0	0.013	0	0.211	0.83	0.507	6.05446	2.54449e-13	8.0256e-10	Aminotransferase
TraesCS2A02G084100	0.065	0.083	0.081	12.088	10.648	0	6.50648	1.19915e-12	3.49131e-09	Peroxidase
TraesCS3D02G224600	0.696	0.473	0.637	3.432	5.184	1.56	2.4487	1.81621e-12	5.02994e-09	Dihydroflavonol-4-reductase
TraesCS2B02G098600	0.046	0	0	2.512	2.636	0.028	6.52328	2.39704e-12	6.32973e-09	Peroxidase
TraesCS2A02G557600	1.132	0.955	0.866	3.942	4.305	2.58	1.83021	3.53471e-12	8.86609e-09	magnesium transporter, putative (DUF803)
TraesCS3D02G342100	2.25	1.323	1.532	20.529	17.437	2.722	2.94543	3.59179e-12	8.86609e-09	Cysteine proteinase
TraesCS3A02G121200	0.395	0.237	0.389	1.903	1.861	1.194	2.26214	4.62036e-12	1.09299e-08	Eukaryotic aspartyl protease family protein
TraesCS2D02G081900	0.021	0.115	0.053	5.218	4.478	0.026	5.48612	8.37937e-12	1.90292e-08	Peroxidase
TraesCS6B02G376000	0	0.011	0	1.703	1.036	0	7.03328	2.27797e-11	4.78997e-08	Pectinesterase
TraesCS7A02G113900	0	0	0	1.311	1.786	0	8.39547	2.52535e-11	5.21362e-08	GDSL esterase/lipase
TraesCS3B02G380700LC	0.167	0.137	0.091	1.086	0.966	0.389	2.55033	5.45867e-11	1.06866e-07	--
TraesCS3D02G340500	0.557	0.24	0.46	4.499	4.133	0.66	2.83974	9.51448e-11	1.77107e-07	Cysteine proteinase
TraesCS3A02G346900	3.34	2.122	2.772	17.222	16.133	4.467	2.14594	1.04245e-10	1.90917e-07	Cysteine proteinase
TraesCS4B02G097200	3.195	4.043	3.774	8.67	10.986	14.286	1.59899	1.2505e-10	2.25384e-07	Methylsterol monooxygenase 1-2
TraesCS2A02G569400	0.969	0.952	0.106	3.51	5.04	3.132	2.47112	1.33869e-10	2.33855e-07	CsAtPR5
TraesCS4B02G425600LC	0.814	1.381	0.864	4.243	4.906	2.491	1.85934	1.33869e-10	2.33855e-07	--
TraesCS3A02G002900	1.566	1.18	1.311	4.114	4.541	4.752	1.69347	1.97332e-10	3.34428e-07	Disease resistance protein (TIR-NBS-LRR class) family
TraesCS2B02G124800	0	0	0	1.088	0.271	0.317	7.44006	2.16782e-10	3.61988e-07	Peroxidase
TraesCS7B02G032200LC	0	0.111	0.711	5.925	4.473	2.673	4.03319	3.78529e-10	6.22917e-07	--
TraesCS1A02G094700	2.195	2.289	2.4	6.515	10.677	4.629	1.6202	4.53561e-10	7.25366e-07	Lipase
TraesCS7B02G527610LC	2.599	2.42	1.729	5.513	6.427	6.608	1.4318	5.81521e-10	9.17091e-07	--
TraesCS2A02G560400	0.544	0.323	0.525	1.551	1.882	1.392	1.77899	6.03579e-10	9.26151e-07	Pentatricopeptide repeat-containing family protein
TraesCSU02G137700	7.598	6.654	6.479	17.51	19.511	15.502	1.30878	6.02493e-10	9.26151e-07	Dolichyl-diphosphooligosaccharide--protein glycosyltransferase subunit 1
TraesCS4B02G569900LC	0	0	0	1.767	0.661	0	8.07125	8.29601e-10	1.23271e-06	--
TraesCS1A02G066100	340.32	494.458	371.972	845.522	1210.02	1345.21	1.47212	1.17977e-09	1.71744e-06	11S globulin seed storage protein
TraesCS5D02G050100	0.142	0.216	0.175	2.46	1.263	2.753	3.47227	1.77689e-09	2.55395e-06	Ribosome maturation factor RimM
TraesCS7D02G227600	1.548	1.15	0.843	3.006	6.937	3.629	1.88339	2.96172e-09	3.95644e-06	Zinc finger family protein
TraesCS2A02G079300LC	0	0.031	0.051	0.659	0.571	1.797	4.9741	3.03074e-09	4.00156e-06	--
TraesCS7D02G379900LC	0.025	0	0.429	1.408	1.87	0.835	3.31056	3.50023e-09	4.56833e-06	--
TraesCS3D02G162900LC	0.045	0.104	0.168	1.974	1.433	0.607	3.57701	4.28506e-09	5.40622e-06	--
TraesCSU02G235200LC	0	0	0.234	0.799	0.921	0.72	3.60227	5.73778e-09	7.00553e-06	--
TraesCS3A02G348500	5.124	2.64	3.118	18.018	16.532	5.649	1.83687	5.96533e-09	7.20586e-06	Cysteine proteinase
TraesCS3A02G280600	1.032	0.661	0.899	6.227	6.06	1.038	2.30619	8.22636e-09	9.62976e-06	BURP domain protein RD22
TraesCS1B02G290600	4.672	5.768	3.991	12.294	12.377	10.928	1.25669	9.10228e-09	1.05464e-05	Gamma-glutamyl phosphate reductase
TraesCS6D02G222000	0.041	0	0.051	0.955	0.906	0.033	4.37464	1.12801e-08	1.29378e-05	Aldehyde dehydrogenase
TraesCS2A02G560300	0.828	0.507	0.664	2.329	3.44	1.247	1.77212	1.14212e-08	1.29686e-05	S-adenosyl-L-methionine-dependent methyltransferases superfamily protein
TraesCS2D02G107900	0.363	0.665	0.793	4.394	2.073	1.514	2.08652	1.21362e-08	1.3644e-05	Peroxidase
TraesCS5B02G143700LC	0	0	0	1.5	0.794	0	7.60241	1.26343e-08	1.40647e-05	--
TraesCS5B02G553000	0.297	0.196	0.154	1.78	2.937	0.655	2.94927	1.28399e-08	1.41549e-05	Basic blue protein
TraesCS1A02G386200	1.792	1.605	1.275	3.731	4.584	3.726	1.34697	1.33127e-08	1.43965e-05	DUF1639 family protein||syntaxin of plants 125
TraesCS3B02G140500	0.59	0.201	0.173	1.726	1.583	0.965	2.10623	1.32474e-08	1.43965e-05	Eukaryotic aspartyl protease family protein
TraesCS2A02G563400	0.603	0.56	0.559	1.675	2.207	1.376	1.61297	1.58523e-08	1.66667e-05	Receptor-like protein kinase
TraesCS2A02G210500LC	0	0	0	1.168	0.963	0.614	6.7368	1.9412e-08	2.00381e-05	--
TraesCS6A02G343800	0	0	0	0.562	0.547	0	7.48779	2.08683e-08	2.11635e-05	Pectinesterase
TraesCS7D02G109200	0	0	0	1.213	0.448	0	7.59304	2.48023e-08	2.49226e-05	GDSL esterase/lipase
TraesCS2A02G568200	0.542	0.374	0.145	1.356	1.714	1.001	1.87096	2.71842e-08	2.66096e-05	Zinc finger protein ZPR1
TraesCS1A02G284000	0.703	1.016	0.9	2.781	2.341	1.986	1.40093	2.78428e-08	2.70213e-05	Myb-like protein
TraesCS2A02G558100	3.672	3.419	2.995	8.584	7.796	6.723	1.16806	2.92923e-08	2.79503e-05	DNA-directed RNA polymerase subunit
TraesCS5B02G488800	6.083	4.468	7.391	44.891	11.464	14.959	1.9415	3.16094e-08	2.94543e-05	rRNA N-glycosidase
TraesCS2B02G607100LC	0	0	0	0.06	0.501	1.12	7.32721	3.22802e-08	2.97996e-05	--
TraesCS5D02G056200	14.505	22.032	20.864	24.615	194.466	75.125	2.2871	3.72969e-08	3.41532e-05	Defensin||Defensin-like (DEFL) family protein
TraesCS7B02G074300	5.307	4.03	3.562	10.811	12.92	9.196	1.3074	3.969e-08	3.57676e-05	Transmembrane emp24 domain-containing protein
TraesCS2D02G563600	0.608	0.327	0.637	2.742	3.67	0.809	2.16072	4.04369e-08	3.61538e-05	Protochlorophyllide reductase
TraesCS1D02G280700	3.358	4.616	3.996	11.202	10.139	7.553	1.23361	4.17255e-08	3.70145e-05	Gamma-glutamyl phosphate reductase
TraesCS2A02G118000	3.764	3.268	3.555	7.886	9.164	7.63	1.18997	5.54665e-08	4.88225e-05	Zinc finger CCCH domain-containing protein
TraesCS2A02G561300	0.275	0.241	0.236	1.054	1.094	0.987	2.01195	5.7254e-08	4.9948e-05	GATA transcription factor, putative
TraesCS3B02G314300	0.274	0.484	0.382	2.947	3.063	0.409	2.41411	5.8804e-08	4.9948e-05	BURP domain protein RD22
TraesCS5B02G545200	1.659	0.963	1.386	3.304	4.458	3.001	1.39961	5.83485e-08	4.9948e-05	Elongation factor Tu
TraesCS5B02G547000	2.757	2.568	1.756	5.72	7.842	5.6	1.32548	5.89445e-08	4.9948e-05	Cinnamoyl-CoA reductase 4
TraesCS4A02G188300	0.069	0.016	0.055	1.069	0.797	0.028	3.80444	6.04082e-08	5.08091e-05	Alpha-L-arabinofuranosidase 1
TraesCS7B02G527510LC	3.915	3.637	3.317	8.566	9.128	7.058	1.15504	6.09033e-08	5.08489e-05	--
TraesCS2A02G561100	0.254	0.222	0.085	1.125	0.924	0.574	2.12786	6.31373e-08	5.23293e-05	NBS-LRR disease resistance protein
TraesCS5A02G417800	29.568	71.451	47.984	113.026	138.248	178.075	1.50105	7.48053e-08	6.11078e-05	Serpin family protein
TraesCS4A02G139000	0.579	0.669	0.627	1.314	1.723	1.958	1.38919	7.59507e-08	6.16004e-05	Histone-lysine N-methyltransferase
TraesCS5B02G488600	35.203	30.123	39.863	165.893	60.301	83.131	1.50976	7.73698e-08	6.23063e-05	rRNA N-glycosidase
TraesCS4D02G125100	0.139	0.128	0.147	0.804	1.248	0.236	2.44619	8.43894e-08	6.74806e-05	Alpha-L-arabinofuranosidase 1
TraesCS1B02G310300	2.496	1.611	1.493	6.099	6.164	3.424	1.44213	9.57115e-08	7.59989e-05	Expansin
TraesCS4D02G272400	4.662	4.461	4.237	11.406	9.584	8.915	1.13225	9.68742e-08	7.6388e-05	3'-5' exonuclease domain-containing family protein
TraesCS2B02G881100LC	0.527	0	0	2.145	3.41	0.476	3.44363	1.00711e-07	7.83257e-05	--
TraesCS2A02G561400	0.171	0.079	0.111	0.442	0.795	1.062	2.63764	1.04026e-07	8.03533e-05	GATA transcription factor, putative||GATA transcription factor-like protein
TraesCS3D02G127900LC	3.759	4.719	2.21	15.512	14.589	5.493	1.66361	1.09679e-07	8.41473e-05	--
TraesCS5B02G050300	1.393	2.709	3.213	3.335	31.537	10.777	2.56537	1.13905e-07	8.6803e-05	Defensin-like protein 4
TraesCS1A02G600300LC	0.942	0.535	0.556	2.58	2.024	4.022	2.0467	1.36637e-07	0.000103432	--
TraesCS2A02G350900	0.141	0.082	0	0.447	0.988	0.93	3.20694	1.39803e-07	0.000105128	Chitinase
TraesCS4A02G453500	27.089	11.555	20.334	60.647	102.706	30.056	1.67139	1.55731e-07	0.000114083	F-box protein
TraesCS7B02G246500LC	0	0.972	0.251	1.916	4.42	2.232	2.62209	1.63131e-07	0.000117982	--
TraesCS5B02G553100	1.917	1.057	1.482	5.443	6.955	2.438	1.6888	1.77875e-07	0.000127027	Basic blue protein, putative
TraesCSU02G137200	0.669	0.602	0.557	1.987	1.748	1.304	1.42147	2.02552e-07	0.000142853	NAC domain protein,
TraesCS6D02G355000	35.043	34.359	31.245	65.687	76.434	74.95	1.08284	2.24932e-07	0.000157658	Aldehyde dehydrogenase
TraesCS4D02G119000	0	0	0	2.615	5.834	0	7.22159	2.50122e-07	0.000174238	Non-specific lipid-transfer protein
TraesCS4A02G218400	6.727	7.055	6.732	13.983	14.382	16.839	1.11382	2.86744e-07	0.000197329	Methylsterol monooxygenase 1-2
TraesCS3B02G288700LC	0.36	1.453	0.439	3.283	3.055	10.594	2.77565	3.01236e-07	0.000206053	--
TraesCS5A02G203500	8.956	11.142	8.369	22.758	22.854	17.199	1.10734	3.15588e-07	0.0002133	Trehalose-6-phosphate synthase
TraesCS3D02G475200	0	0.032	0.026	0.399	0.26	0.273	3.77133	3.64634e-07	0.00024355	Beta-1,3-glucanase
TraesCS3A02G309800	3.897	3.319	3.73	11.206	9.636	6.039	1.25221	3.68944e-07	0.000243617	Cell number regulator 8
TraesCS5A02G148000	0.677	1.285	0.889	1.649	4.156	2.838	1.55578	3.69026e-07	0.000243617	Non-specific serine/threonine protein kinase
TraesCS6B02G315100	0	0	0	0.159	0.178	0.728	6.81534	3.82487e-07	0.000251044	Xyloglucan alpha-1,6-xylosyltransferase
TraesCS2A02G456900LC	2.413	3.417	2.315	6.266	10.131	6.716	1.43305	3.97306e-07	0.000259272	--
TraesCS3D02G034100	0.667	1.171	0.909	1.933	4.67	5.759	2.10126	4.07627e-07	0.000264487	Trypsin inhibitor
TraesCS5A02G063500LC	1.013	0.936	1.16	3.08	7.826	2.09	1.99938	4.10784e-07	0.000265021	--
TraesCS6B02G408100	13.109	5.072	10.122	19.702	25.668	30.139	1.41488	4.20478e-07	0.000269742	Aldehyde dehydrogenase
TraesCS1A02G413800	0.884	0.484	0.411	2.31	1.489	1.813	1.62313	4.39625e-07	0.000280441	DELLA protein GAI
TraesCS5B02G552600	2.407	2.299	2.342	6.142	9.613	4.001	1.43176	4.59472e-07	0.000289845	Transferase, transferring glycosyl groups
TraesCS2A02G570100	1.448	1.605	0.824	2.55	4.338	3.405	1.36581	4.68435e-07	0.000293867	CsAtPR5
TraesCS5A02G468500	0.342	0.131	0.071	0.132	11.107	0.975	4.34625	4.73192e-07	0.00029522	CLAVATA3
TraesCSU02G219600	0	0	0	0.56	0	0.87	7.10577	4.78902e-07	0.00029715	Cysteine protease, putative
TraesCS2A02G567600	1.761	1.793	1.422	3.541	4.42	3.151	1.12362	4.93598e-07	0.000302957	Nodulin homeobox
TraesCS2D02G028000LC	0.482	0	0.151	1.79	2.602	1.181	3.10685	5.10021e-07	0.000309689	--
TraesCS5A02G183300	0	0	0	0.62	0.579	0.253	6.42591	6.16833e-07	0.000370583	Pathogenesis-related protein 1-1
TraesCS4D02G054600	0.724	0.887	0.707	1.753	2.171	2.187	1.3565	6.55472e-07	0.000387643	BTB/POZ domain-containing protein
TraesCS7D02G551400	0	0	0	0.379	0.419	0.281	6.33373	6.54293e-07	0.000387643	Thaumatin-like protein
TraesCS6D02G254500	0.565	0.682	0.695	1.321	1.889	1.763	1.32825	6.62164e-07	0.000389572	Uridine kinase
TraesCS2D02G033100	1.386	1.376	0.971	3.244	5.934	2.094	1.53375	6.7881e-07	0.000397307	Chitinase
TraesCS1B02G011439	28.165	41.804	43.321	50.523	100.681	272.355	1.90506	6.83126e-07	0.000397783	--
TraesCS4B02G235400	0.142	0.312	0.368	0.961	0.959	0.998	1.805	7.02132e-07	0.000406764	Branched-chain-amino-acid aminotransferase
TraesCS7D02G380000LC	0.409	0.488	0.411	1.46	1.486	0.843	1.48312	7.48299e-07	0.000424839	--
TraesCS4A02G245500	2.536	2.116	1.787	9.989	4.824	3.632	1.47089	7.52959e-07	0.000425358	Calcineurin B-like protein
TraesCS2A02G726700LC	0.402	0.122	0.1	1.853	0.961	0.982	2.53647	7.85914e-07	0.000441777	--
TraesCS3D02G340800	0.392	0.438	0.62	2.231	1.85	2.086	2.0543	8.10159e-07	0.000450941	Histone H4
TraesCS3D02G539100	17.141	16.093	15.997	46.672	37.159	25.795	1.11667	8.39415e-07	0.000464946	Pectin acetylesterase
TraesCS7B02G121900	0.534	0.449	0.466	1.805	1.349	1.496	1.64477	8.71931e-07	0.00047829	Nuclear transcription factor Y subunit B
TraesCS7D02G534100LC	0.275	0.248	0.029	0.788	0.936	0.518	1.9223	8.69597e-07	0.00047829	--
TraesCS3D02G280400	1.454	0.83	1.919	7.833	9.814	1.165	2.10708	9.08136e-07	0.000495755	BURP domain protein RD22
TraesCS7A02G022100LC	0	0	0	0.049	0.486	0.646	6.77223	9.34953e-07	0.000507339	--
TraesCS3D02G036100	1.458	0.906	0.612	2.982	3.06	2.025	1.39403	9.89242e-07	0.000527978	Mannose-6-phosphate isomerase
TraesCS5D02G144800	1.529	2.422	1.438	3.091	6.521	4.506	1.34779	1.01125e-06	0.000536568	Non-specific serine/threonine protein kinase
TraesCS1B02G432700	4.016	3.195	3.822	8.802	9.476	6.595	1.1348	1.22042e-06	0.000641555	Chlorophyll a-b binding protein, chloroplastic
TraesCS2B02G075700	0.256	0.309	0.115	1.383	2.196	0.413	2.41703	1.35798e-06	0.000708058	Proline-rich protein, putative, expressed
TraesCS4A02G444200LC	0.027	0.034	0	0.614	0.908	0	4.3085	1.3594e-06	0.000708058	--
TraesCS6B02G007400	0.035	0.04	0	0.178	0.328	0.438	3.39352	1.3824e-06	0.000716754	Amino acid transporter
TraesCS2A02G024100	0	0	0	1.67	0	3.081	6.96487	1.47922e-06	0.000763464	Defensin
TraesCS4D02G015800	3.98	3.888	3.732	10.818	7.688	7.335	1.11686	1.57539e-06	0.000809425	Thaumatin like protein
TraesCS6B02G140400LC	0.215	0.98	0.235	2.075	4.745	1.551	2.36046	1.66613e-06	0.000848366	--
TraesCS2D02G151400	3.112	2.412	2.391	5.93	6.62	4.594	1.08253	1.73596e-06	0.000879978	Xylulose kinase
TraesCS2D02G074200	0.019	0.029	0	0.556	0.545	0.023	4.16369	1.7814e-06	0.000895018	Acyl-[acyl-carrier-protein] desaturase
TraesCS2A02G557700	0.569	0.527	0.603	2.122	2.022	1.245	1.62291	1.80841e-06	0.00090062	Signal peptidase I, putative
TraesCS1D02G226400	7.139	7.625	6.754	14.782	13.311	16.176	1.0192	1.84105e-06	0.000912873	AMP deaminase
TraesCS4A02G205700	0.043	0.056	0.144	0.559	0.402	0.313	2.41653	1.89608e-06	0.000928	glucan synthase-like 10
TraesCS4A02G474900	0	0.008	0	0.138	0.038	0.279	5.08259	2.03075e-06	0.000989644	Disease resistance protein (TIR-NBS-LRR class) family
TraesCS3D02G338300	29.914	19.523	23.549	61.389	69.017	36.192	1.14382	2.09825e-06	0.00101384	Non-specific lipid-transfer protein
TraesCS5A02G037900	0.062	0.028	0.031	0.607	0.528	0.044	3.18518	2.15449e-06	0.00103486	NRT1/PTR family protein 2.2
TraesCS6A02G015400	0.077	0.104	0.168	0.704	1.244	0.21	2.57729	2.15998e-06	0.00103486	O-methyltransferase family protein
TraesCS7D02G295400	0.158	0.163	0.193	0.636	0.493	0.659	1.75307	2.29393e-06	0.0010853	LHY
TraesCS7D02G466800	0.295	0.431	0.374	0.866	1.206	1.497	1.64532	2.28583e-06	0.0010853	Ureide permease-like protein
TraesCS5A02G454000LC	0.109	0.083	0.248	0.228	4.131	0.561	3.43813	2.35023e-06	0.00110732	--
TraesCS4D02G093600	6.757	6.062	6.677	12.899	12.467	14.99	1.02567	2.434e-06	0.00114205	Methylsterol monooxygenase 1-2
TraesCS5D02G464800	0.696	0.62	0.368	1.814	2.109	1.335	1.57054	2.50268e-06	0.00116465	Chlorophyll a-b binding protein, chloroplastic
TraesCS1D02G147800	0.05	0.039	0.032	0.245	0.24	0.274	2.56221	2.56095e-06	0.0011869	Fatty acid hydroxylase superfamily
TraesCS2D02G220900	4.218	2.421	2.927	7.718	14.069	4.542	1.41291	2.61901e-06	0.00120887	Beta-amylase
TraesCS1D02G429600	0	0	0	0	0.21	0.599	6.99043	2.66788e-06	0.00121458	Carboxypeptidase
TraesCS2A02G567800	1.084	1.145	0.815	2.332	2.987	1.791	1.17824	2.67415e-06	0.00121458	cDNA clone:J033115O13, full insert sequence
TraesCS4B02G089100	0	0.055	0	0.196	0.296	0.13	3.09429	2.64905e-06	0.00121458	Protein kinase family protein
TraesCSU02G140600	0	0	0.092	0.196	0.301	0.286	3.27053	2.65599e-06	0.00121458	DNA (Cytosine-5-)-methyltransferase
TraesCS1A02G253200	9.316	11.195	9.478	18.161	27.431	17.909	1.04831	2.7788e-06	0.00125209	Pyruvate, phosphate dikinase
TraesCS5B02G805200LC	0.253	0.268	0.127	0.87	1.17	0.929	2.08034	2.91339e-06	0.0013024	--
TraesCS7A02G522300LC	0.991	3.397	2.101	14.759	5.501	4.818	1.8519	2.9306e-06	0.00130496	--
TraesCS5D02G455300	0.687	0.366	0.461	1.273	2.045	1.472	1.62973	3.02645e-06	0.00134237	N-acetyl-gamma-glutamyl-phosphate reductase
TraesCS2D02G097600	0.526	0.341	0.348	1.655	2.355	0.793	1.92076	3.17606e-06	0.00139781	Dihydrofolate reductase
TraesCS4A02G290900	3.876	2.547	3.089	6.488	18.174	4.908	1.58002	3.44607e-06	0.00149921	Glycine-rich protein
TraesCS7B02G283700	0.334	0.091	0	0.743	0.948	0.524	2.29246	3.53128e-06	0.00151887	Myb/SANT-like DNA-binding domain protein
TraesCS1B02G293300	0.247	0.138	0.182	0.671	0.679	0.647	1.79593	3.76535e-06	0.0015842	Myb-like protein
TraesCS1D02G403100	0	0.025	0	0.421	0.102	0.136	4.15395	3.7662e-06	0.0015842	Cytochrome P450 family protein, expressed
TraesCS2B02G402800	4.896	3.285	3.238	9.061	15.199	5.061	1.34013	3.76626e-06	0.0015842	Vacuolar-processing enzyme
TraesCS5D02G232600	0	0.006	0	0.357	0.655	0	5.84974	3.78093e-06	0.0015842	Non-specific serine/threonine protein kinase
TraesCS5D02G420300	0.967	0.702	0.656	1.821	2.963	1.244	1.33128	3.74062e-06	0.0015842	Long-Chain Acyl-CoA Synthetase
TraesCS5A02G375000	9.403	7.745	7.759	18.835	20.747	12.579	1.02906	3.85299e-06	0.00160845	Aminotransferase like protein
TraesCS5A02G063600LC	3.197	2.232	1.406	7.157	10.091	3.077	1.50974	3.99565e-06	0.0016619	--
TraesCS3A02G121000	0.875	0.351	0.197	2.723	1.842	0.805	1.86096	4.27804e-06	0.00176641	Eukaryotic aspartyl protease family protein
TraesCSU02G137100	5.965	5.327	5.933	12.345	13.784	9.889	1.02368	4.39296e-06	0.00180076	Ras family protein
TraesCS5D02G212600	0.434	0.569	0.322	0.74	1.599	1.281	1.40221	4.40902e-06	0.00180085	Agenet domain-containing protein / bromo-adjacent domain-containing protein, putative
TraesCSU02G020100	0.33	0.152	0.246	0.927	0.76	0.512	1.57918	4.46728e-06	0.0018181	ABC transporter G family member
TraesCS1D02G079100	0.097	0.162	0.119	0.399	0.315	1.664	2.60846	4.492e-06	0.00182163	Dentin sialophosphoprotein-related, putative isoform 1||EST D48432(S14625) corresponds to a region of the predicted gene
TraesCS1B02G294600LC	0.065	0.109	0.064	0.369	0.458	0.281	2.10595	4.57455e-06	0.00183545	--
TraesCS7A02G488000LC	0.728	0.739	0.361	1.504	1.297	2.739	1.56148	4.56362e-06	0.00183545	--
TraesCS5D02G357600	12.115	7.363	5.813	17.606	21.478	18.681	1.15029	4.88063e-06	0.00193096	Chlorophyll a-b binding protein, chloroplastic
TraesCS5D02G056100	39.534	45.814	35.722	38.534	245.141	124.9	1.69508	4.94247e-06	0.00194864	Cysteine-rich protein
TraesCS7D02G549910LC	2.906	2.799	2.223	6.625	7.228	3.627	1.10212	5.16494e-06	0.0020293	--
TraesCS3A02G372100	1.834	1.821	1.569	2.898	4.342	4.478	1.13852	5.83154e-06	0.00226767	Protein ABSCISIC ACID-INSENSITIVE 5
TraesCS4B02G069900	0.656	0.776	0.56	5.118	1.855	0.81	1.88191	5.80456e-06	0.00226767	Calcineurin B-like protein
TraesCS7D02G161200	0.045	0	0.056	0.621	0.514	0.549	3.96701	5.93278e-06	0.00229916	Pathogenesis-related protein 1
TraesCS3B02G304900	2.462	3.542	2.753	7.312	5.982	5.029	1.0285	6.35257e-06	0.0024369	Protein kinase, putative
TraesCS2D02G349400	0.034	0	0	0.237	0.349	0.687	4.74844	6.44192e-06	0.00246039	Chitinase
TraesCS4A02G032200	3.674	3.743	3.882	10.413	7.694	5.819	1.04484	6.45715e-06	0.00246039	3'-5' exonuclease domain-containing family protein
TraesCSU02G057100	0	0	0	0	0.999	0.672	6.70826	6.5108e-06	0.00247254	Non-specific lipid-transfer protein
TraesCS7A02G083700	0	0	0	0.388	0.55	0.353	6.02173	7.03448e-06	0.0026625	Glutathione S-transferase
TraesCS1A02G002200	3.982	2.845	4.561	7.283	12.078	7.043	1.17652	7.44371e-06	0.0027895	Nucleic acid-binding, OB-fold
TraesCS7D02G232300	41.209	56.051	43.092	73.722	135.202	98.056	1.05066	7.6743e-06	0.00286645	formate dehydrogenase||Formate dehydrogenase, mitochondrial
TraesCS7A02G123300	2.744	2.029	1.87	4.977	5.643	4.194	1.11639	7.79153e-06	0.00289122	Late embryogenesis abundant protein
TraesCS2A02G104500	1.36	1.507	1.157	1.903	4.039	3.394	1.18545	8.12381e-06	0.00298525	Protein kinase
TraesCS7D02G324200	0.121	0.042	0	0.605	0.487	0.164	2.7963	8.59811e-06	0.00314935	transcription repressor
TraesCS1D02G285400LC	0	0	0	0.411	1.283	0.67	6.19692	8.63673e-06	0.00315332	--
TraesCSU02G216800LC	0.523	0.302	0.571	1.729	1.953	1.036	1.73817	8.72298e-06	0.0031746	--
TraesCS5B02G150700	0.016	0.086	0	0.252	0.344	0.25	2.73182	8.88629e-06	0.00322371	Trichome birefringence-like protein
TraesCSU02G372000LC	0	0	0	0	4.548	2.869	6.65109	1.01855e-05	0.00359505	--
TraesCS5D02G411500	1.613	2.297	1.616	3.978	4.354	3.338	1.03649	1.02702e-05	0.0036104	B3 domain-containing protein
TraesCS4B02G132300	0.816	0.722	0.532	1.583	1.85	2.245	1.3917	1.03562e-05	0.00362008	Alpha-L-arabinofuranosidase 1
TraesCS7A02G569300	1.449	1.61	0.957	3.234	3.105	2.893	1.14882	1.03615e-05	0.00362008	NAC domain-containing protein
TraesCS4A02G494500LC	0.942	1.332	1.012	2.694	3.076	1.657	1.12817	1.08042e-05	0.00376317	--
TraesCS1D02G101900	0.011	0.061	0	0.116	0.284	0.246	2.84837	1.14372e-05	0.00397147	Glucan 1,3-beta-glucosidase
TraesCS2D02G104200	2.173	3.501	2.892	4.257	8.951	6.928	1.19463	1.21619e-05	0.00418473	Protein kinase
TraesCS2D02G074100	0	0.028	0	0.39	0.341	0.022	4.1619	1.25599e-05	0.00429564	Acyl-[acyl-carrier-protein] desaturase
TraesCS2B02G486800	12.453	8.168	7.935	23.182	20.25	16.295	1.02115	1.26956e-05	0.00431605	Glycine-rich cell wall structural protein
TraesCS5B02G568700	2.286	1.951	1.908	4.896	5.441	2.727	1.04837	1.26624e-05	0.00431605	COP1-interacting-like protein
TraesCS4A02G116400	0.299	0.449	0.361	1.29	1.609	1.059	1.75506	1.27876e-05	0.00433435	Pathogenesis-related protein 1
TraesCS3A02G684400LC	0.275	0.662	0	1.629	1.57	12.939	3.86856	1.30824e-05	0.00440796	--
TraesCS6A02G318100	0.183	0.128	0.083	0.709	0.716	0.258	2.01332	1.31609e-05	0.00442129	RNA-binding protein
TraesCS6B02G348100	0.377	0.447	0.163	1.358	1.212	0.56	1.57848	1.36495e-05	0.00455846	RNA-binding protein
TraesCS5A02G024900	7.813	12.599	6.712	17.657	22.376	17.676	1.05365	1.39343e-05	0.00463992	5-methyltetrahydropteroyltriglutamate--homocysteine methyltransferase
TraesCS3D02G383200	0.201	0.808	0.249	0.919	1.565	3.403	2.12347	1.46565e-05	0.00485193	BAG family molecular chaperone regulator 2
TraesCS2D02G574100LC	2.05	1.346	1.359	3.352	6.406	2.619	1.33092	1.486e-05	0.004905	--
TraesCS2D02G274800LC	0.363	0.445	0.533	1.432	2.203	0.94	1.71438	1.51897e-05	0.00498484	--
TraesCS5A02G019100	3.609	1.995	2.928	8.957	7.826	4.203	1.25454	1.51818e-05	0.00498484	Thaumatin-like protein
TraesCS7A02G522210LC	1.307	2.381	1.322	8.4	3.038	2.755	1.44729	1.57874e-05	0.00515121	--
TraesCS5B02G415100	1.084	0.888	0.676	1.909	2.688	1.471	1.15183	1.65918e-05	0.00539819	Long-Chain Acyl-CoA Synthetase
TraesCS4D02G246600	4.23	3.325	3.006	7.09	9.519	5.299	1.01472	1.88309e-05	0.00597266	Purple acid phosphatase
TraesCS7B02G256000	0.583	0.25	0.404	2.605	1.193	0.874	1.88764	1.88943e-05	0.00597607	Chitinase
TraesCS5A02G231100	0.161	0.17	0	0.942	0.407	0.389	2.23423	1.98436e-05	0.00622431	Transmembrane protein 45B
TraesCS5D02G321100	5.998	7.807	7.296	11.176	15.67	16.589	1.0085	1.9906e-05	0.00622669	UDP-glucose 4-epimerase
TraesCS1B02G215400LC	0.602	1.387	0.161	2.689	2.758	1.726	1.67702	2.01048e-05	0.00625706	--
TraesCS5B02G118300LC	0.322	0.124	0.977	4.829	2.057	2.737	2.82452	2.01346e-05	0.00625706	--
TraesCS5D02G064100	1.045	1.69	0.967	1.45	5.542	3.427	1.44647	2.1722e-05	0.00672067	Glucan 1,3-beta-glucosidase
TraesCS5D02G100400	0.034	0.026	0	0.937	0.561	0	4.20611	2.18606e-05	0.00674517	Pectinesterase inhibitor
TraesCS3A02G372200	2.013	1.955	1.47	3.054	3.149	7.152	1.2882	2.26656e-05	0.00691836	Protein ABSCISIC ACID-INSENSITIVE 5
TraesCSU02G589600LC	0.016	0.002	0	0	0	13.275	6.97634	2.30792e-05	0.00700696	--
TraesCS5D02G065100	1.806	1.932	1.277	3.578	4.25	2.851	1.01627	2.39821e-05	0.00718501	Acetyl-CoA carboxylase, putative
TraesCS6B02G022400	2.217	1.529	1.623	5.179	6.208	2.077	1.27648	2.44168e-05	0.00729598	O-methyltransferase family protein
TraesCS5A02G542710LC	0.043	0.083	0.162	0.272	0.602	0.654	2.40049	2.69294e-05	0.00784428	--
TraesCS7A02G059800	1.026	1.08	1.209	2.573	3.26	2.844	1.34204	2.69425e-05	0.00784428	senescence-associated family protein, putative (DUF581)
TraesCS2B02G131100	1.298	0.903	0.837	4.698	2.687	1.205	1.44852	2.77143e-05	0.0080074	Aspartic proteinase nepenthesin-1
TraesCS2A02G350800	0	0	0	0.334	0.21	0.455	5.91485	2.8323e-05	0.00816248	Chitinase
TraesCS4B02G357100	0	0	0	0.388	0.263	0	6.39551	2.94817e-05	0.00845352	Chalcone synthase
TraesCS2B02G047100LC	0	0	0	0	1.018	0.173	6.63381	2.97475e-05	0.00850823	--
TraesCS1B02G010500	1158.3	600.075	832.978	1256.86	3301.55	1613.25	1.20891	3.01792e-05	0.00856696	Gamma-gliadin
TraesCS4B02G112500LC	0.009	0.007	0	0.08	0.089	0.074	3.56588	3.00798e-05	0.00856696	--
TraesCS3B02G760500LC	0.228	0.67	0.327	0.78	1.759	0.991	1.45665	3.10445e-05	0.00872536	--
TraesCS5D02G262300	0.265	0.809	0.363	1.253	1.33	1.285	1.35734	3.20279e-05	0.00895739	F-box family protein
TraesCS6B02G708200LC	4.324	5.683	3.167	7.883	14.861	8.683	1.18305	3.23802e-05	0.00903368	--
TraesCS7B02G672400LC	0.844	0.879	0.732	1.592	2.024	1.542	1.03267	3.31439e-05	0.00920151	--
TraesCS5B02G448000	0	0	0	0.242	0.356	0.082	5.99551	3.36658e-05	0.00932363	Expansin
TraesCS6A02G277600	0.349	0.579	0.306	1.05	1.174	0.785	1.22069	3.65434e-05	0.0100714	Lectin receptor kinase
TraesCS3A02G137900	0.742	0.588	0.555	1.213	1.972	1.567	1.29384	3.67173e-05	0.0100949	O-methyltransferase family protein, expressed
TraesCS2D02G324700	0.74	0.595	0.658	2.349	2.909	0.731	1.53147	3.6944e-05	0.0101327	NAC domain protein
TraesCS6D02G012100	0.694	0.308	0.525	1.444	1.653	1.017	1.41207	3.73487e-05	0.010219	Bidirectional sugar transporter SWEET
TraesCS1D02G040700	0.516	0.642	0.443	1.457	1.478	0.798	1.1664	4.0545e-05	0.0109308	B3 domain-containing protein
TraesCS2A02G559300	1.281	1.105	1.011	2.916	3.959	1.417	1.23509	4.06241e-05	0.0109308	EamA-like transporter family protein
TraesCS5A02G387400	0.116	0.241	0.174	0.238	0.779	0.868	1.77668	4.06124e-05	0.0109308	B3 domain-containing protein
TraesCS1B02G095000	0.295	0.224	0.265	0.628	0.711	1.11	1.6233	4.09636e-05	0.0109961	Dentin sialophosphoprotein-related, putative isoform 1
TraesCS6A02G237100LC	0	0	0.061	0.617	0.44	0.363	4.35567	4.14516e-05	0.0111008	--
TraesCS7A02G214700	0.161	0.207	0.033	0.676	0.578	0.586	2.03762	4.19813e-05	0.0112162	Nuclear transcription factor Y subunit B
TraesCS6D02G096000	0.187	0.158	0.17	0.405	0.743	0.47	1.61009	4.2845e-05	0.0114201	Leucine-rich repeat protein kinase family protein
TraesCS7A02G047410LC	0.395	0.613	0.82	1.627	2.255	1.879	1.61492	4.3823e-05	0.0116534	--
TraesCS7B02G011600	0	0	0	0.139	0.617	0	6.48729	4.46973e-05	0.0118545	GDSL esterase/lipase
TraesCS5B02G146500	0.219	0.51	0.236	0.566	1.711	0.832	1.60128	4.62916e-05	0.0121113	Non-specific serine/threonine protein kinase
TraesCS3A02G527300	0.083	0.013	0.041	0.549	0.525	0.04	2.96414	4.81588e-05	0.0125709	WRKY transcription factor
TraesCS3D02G138700	1.813	1.296	1.131	3.192	3.412	2.574	1.07379	4.93275e-05	0.012817	O-methyltransferase family protein, expressed
TraesCS6A02G041700	1.099	0.848	0.898	2.078	1.9	1.926	1.02717	5.02714e-05	0.0130325	Catalase
TraesCS2B02G593000	0	0.306	0.402	1.478	1.197	0.411	2.13111	5.06181e-05	0.0130925	Protochlorophyllide reductase
TraesCS6B02G418700	13.984	3.46	11.478	22.257	26.356	23.854	1.2926	5.07523e-05	0.0130973	Beta-toxin Cn4
TraesCS6B02G419200	0.032	0	0.04	0.209	0.305	0.136	3.18467	5.29444e-05	0.0135848	NBS-LRR disease resistance protein
TraesCS1B02G084300	2.402	3.044	2.234	4.66	4.414	7.126	1.05026	5.44203e-05	0.0139065	11S globulin seed storage protein
TraesCSU02G391400LC	2.822	2.242	2.008	5.21	7.157	3.172	1.087	5.45544e-05	0.0139065	--
TraesCS3A02G003000	0.309	0.829	1.126	2.242	3.755	4.5	2.15932	5.76682e-05	0.0146414	Proteinase inhibitor
TraesCS1B02G314400	0.544	0.56	0.339	0.778	1.625	1.516	1.38623	5.86046e-05	0.0147876	BTB/POZ domain containing protein, expressed
TraesCS5D02G001600	0	0.036	0.059	0.018	0.219	0.834	3.46307	5.84781e-05	0.0147876	Sugar transporter, putative
TraesCS7B02G022100	0.009	0.044	0.142	0.39	0.396	0.137	2.26349	5.93944e-05	0.0149537	Serine protease HTRA1
TraesCS2B02G544300	1.453	1.214	0.956	2.467	5.292	2.173	1.3875	5.99258e-05	0.0150541	translocase outer membrane 20-1
TraesCS4D02G020900	1.254	0.645	0.521	1.523	4.519	1.7	1.61696	6.03648e-05	0.0151037	Glycine-rich protein
TraesCS5B02G552800	0.65	0.616	0.174	1.394	2.071	1.424	1.64387	6.03893e-05	0.0151037	Basic blue protein, putative
TraesCS1D02G207000	0	0	0	0.449	0.133	0.095	6.0092	6.32936e-05	0.0156295	Chitinase
TraesCS1D02G266100	8.356	3.732	6.209	16.733	13.471	10.256	1.10281	6.33176e-05	0.0156295	Wound-induced protease inhibitor
TraesCS2A02G188600	0	0.01	0	0.1	0.095	0.136	4.28492	6.4193e-05	0.015709	Polyol transporter
TraesCS5D02G464700	0.915	0.813	0.726	1.942	3.099	1.315	1.31505	6.38293e-05	0.015709	Chlorophyll a-b binding protein, chloroplastic
TraesCS5D02G473800	33.043	22.645	22.74	60.427	84.371	29.458	1.09748	6.65007e-05	0.0161347	Beta purothionin
TraesCSU02G630600LC	0	0.078	0	0.524	1.28	0.76	4.21137	7.00468e-05	0.0168868	--
TraesCS2A02G726600LC	0.333	0.256	0.069	1.092	1.557	0.748	2.21023	7.06338e-05	0.0169922	--
TraesCS1D02G261200LC	0.098	0.063	0.102	0.243	0.393	0.474	2.0615	7.30654e-05	0.017503	--
TraesCS7B02G377100	0.826	0.781	0.445	1.775	2.356	1.045	1.26833	7.34425e-05	0.0175563	Aspartic proteinase nepenthesin-1
TraesCS7A02G035600	422.829	133.778	213.107	395.471	1364.91	434.402	1.45605	7.56701e-05	0.0180508	Gamma-gliadin
TraesCS5D02G011800	0	0	0	0.131	0.05	0.09	5.78015	7.76735e-05	0.0184127	Terpene cyclase/mutase family member
TraesCS1A02G122500	0.695	0.742	0.43	1.053	2.175	1.292	1.21835	8.04028e-05	0.018941	Malic enzyme
TraesCS3A02G102500	0.138	0.104	0.093	0.077	1.668	1.681	3.21321	8.09886e-05	0.0190395	Histone H2B
TraesCS6B02G206600LC	0.154	0	0	0.278	0.796	0.244	2.99447	8.19672e-05	0.0192298	--
TraesCS1A02G300200	3.101	1.224	2.03	5.668	7.552	2.518	1.27411	8.31547e-05	0.0193485	Expansin
TraesCS5A02G018200	0.239	0.516	0.298	2.154	0.853	1.173	1.88166	8.31171e-05	0.0193485	Thaumatin-like protein
TraesCSU02G122600LC	0	0.25	0	1.336	0.514	1.077	3.07307	9.3247e-05	0.0213468	--
TraesCS1A02G422900	0	0	0	0.132	0.065	0.077	5.74938	9.38627e-05	0.0214014	Glucan endo-1,3-beta-glucosidase 3
TraesCS4B02G305000LC	0.109	0.042	0.068	0.211	0.207	0.473	2.02606	9.50908e-05	0.0215947	--
TraesCS2A02G114400	4.919	6.131	4.891	11.383	15.411	6.974	1.02034	9.67989e-05	0.021823	Photosystem I reaction center subunit N
TraesCS3A02G372000	1.173	1.673	1.361	2.551	2.333	4.744	1.17118	9.69292e-05	0.021823	ABRE-binding bZIP transcription factor
TraesCS3D02G381500	0.942	0.88	1.167	2.408	2.602	1.583	1.10903	9.90241e-05	0.0219979	Amino acid permease
TraesCS4D02G326900	0.023	0.062	0.057	0.182	0.274	0.193	2.11318	9.93845e-05	0.0219979	Boron transporter
TraesCS7D02G136200	0.144	0.23	0.097	0.395	0.35	0.355	1.16319	9.86662e-05	0.0219979	DCD (Development and cell death) domain protein
TraesCS4D02G097400	0.965	1.791	1.748	4.171	3.669	2.22	1.11037	0.000100002	0.0220486	Amino acid permease
TraesCS7A02G536600	0.011	0	0	0.072	0.267	0.025	4.60805	0.000100661	0.0221081	ARM repeat superfamily protein
TraesCS5A02G320300LC	2.419	2.529	1.207	4.211	5.701	5.204	1.20493	0.000101304	0.0221635	--
TraesCS2A02G179500LC	0.057	0.088	0	0.592	0.291	0.244	2.67761	0.000104074	0.0226387	--
TraesCS7D02G735400LC	0	0	0	0.07	0.087	0.078	5.63227	0.000104854	0.0227648	--
TraesCS6A02G521500LC	0.281	0.352	0.263	1.253	0.893	0.857	1.66747	0.00010571	0.0229068	--
TraesCS6B02G031600	0	0	0	0.158	0.176	0	6.13971	0.000107506	0.0231633	Acid beta-fructofuranosidase
TraesCS3D02G283300	1.56	1.215	1.017	3.513	4.776	1.213	1.26902	0.000110781	0.0237497	GDSL esterase/lipase
TraesCS4D02G074800	1.589	0.712	0.47	2.445	2.697	1.78	1.27447	0.000111064	0.0237497	Cysteine proteinase
TraesCS2A02G568300	0	0.017	0.027	0.177	0.252	0.214	3.61982	0.000113578	0.0240159	2-oxoglutarate (2OG) and Fe(II)-dependent oxygenase-like protein
TraesCS2D02G547200	0.461	0.523	0.356	1.367	1.064	0.691	1.29508	0.000113208	0.0240159	Disease resistance protein (TIR-NBS-LRR class) family||beta glucosidase 29
TraesCS7B02G115300	0.373	0.164	0.266	1.109	2.784	0.457	2.36662	0.00011346	0.0240159	Gibberellin-regulated family protein
TraesCS6A02G029400LC	0.117	0.355	0.887	2.684	2.195	1	2.09817	0.000117484	0.0247039	--
TraesCS7D02G054100	1.82	2.212	1.956	4.093	2.624	5.95	1.06698	0.000118331	0.024836	DUF581 family protein
TraesCS2A02G561000	4.617	4.065	4.036	12.372	15.459	6.106	1.38825	0.000122301	0.0254265	Lupeol synthase
TraesCS6A02G420700	1.909	1.621	1.615	4.293	6.445	2.102	1.25691	0.00012235	0.0254265	Protein SAWADEE HOMEODOMAIN-like protein 2
TraesCS7A02G271400	0.193	0.423	0.196	0.86	0.711	0.928	1.51858	0.000122488	0.0254265	ER lumen protein-retaining receptor-like
TraesCSU02G490200LC	0.453	0.338	0.162	1.3	0.85	0.704	1.50904	0.000122175	0.0254265	--
TraesCS1B02G181500	0.934	1.114	0.885	1.771	2.482	1.893	1.02134	0.000125195	0.0258501	Plant/F9H3-4 protein
TraesCS4A02G469310LC	0.039	0.103	0.307	0.626	0.68	0.364	1.91644	0.000125769	0.0259179	--
TraesCS7A02G074200	0.068	0.111	0.067	0.139	0.323	0.352	1.65906	0.000126092	0.0259376	Eukaryotic translation initiation factor 3 subunit A
TraesCS2D02G076400	0	0	0	0	0.976	0	6.72998	0.000126629	0.0260008	Strictosidine synthase
TraesCS1A02G386000	0.144	0.095	0.124	0.658	0.393	0.375	1.93561	0.000127811	0.0261961	Purine permease
TraesCS4A02G343400LC	1.364	1.301	1.182	4.743	2.346	3.318	1.37755	0.000128437	0.0262298	--
TraesCS6B02G102700	0.964	1.115	0.906	3.06	3.114	1.025	1.21159	0.000133205	0.0271548	F-box family protein
TraesCS1D02G218300	0.264	0.195	0.256	0.584	0.781	0.583	1.42054	0.000135036	0.0274786	Phospho-2-dehydro-3-deoxyheptonate aldolase
TraesCS4D02G149000	0	0	0.123	0.585	0.446	0.436	3.61334	0.000137405	0.0277778	Protein ELF4-LIKE 4
TraesCS6A02G237200LC	0.404	0.503	0.582	1.036	1.343	1.741	1.43634	0.000138016	0.0278356	--
TraesCSU02G506400LC	0	0	0	0.118	0.118	0.33	5.7993	0.000140828	0.0282522	--
TraesCSU02G205800	0.748	0.591	0.517	1.219	1.557	1.086	1.02056	0.000141417	0.0283203	Methyl-CpG-binding domain-containing protein 9
TraesCS7A02G127110LC	0	0	0	0.377	0.882	3.162	6.02115	0.000141764	0.0283398	--
TraesCS4A02G245400	0	0.012	0	0.133	0.239	0.064	4.33072	0.000142816	0.0285	Protein DETOXIFICATION
TraesCS2B02G369100	0.087	0.022	0	0.335	0.222	0.426	2.97458	0.000147515	0.0291813	Chitinase
TraesCS2B02G125300	0	0.107	0	0.875	0.264	0.211	3.22308	0.000150667	0.0296498	Peroxidase
TraesCS3A02G022700	0.142	0.153	0.071	0.355	0.275	0.455	1.50459	0.000151271	0.0297023	Glycine-rich domain-containing protein 1
TraesCS6D02G166100	0.033	0.03	0.028	0.129	0.146	0.083	1.91536	0.000151775	0.0297023	Pleiotropic drug resistance ABC transporter
TraesCS7D02G009200	0.257	0.087	0.145	0.582	0.507	0.351	1.56389	0.00015646	0.0304729	Beta-fructofuranosidase 1
TraesCS7D02G060400LC	0	0	0	0.802	0.126	0.169	5.91582	0.000158599	0.0308366	--
TraesCS5B02G353200	2.336	1.108	1.358	2.763	4.293	3.4	1.09506	0.000164368	0.0315797	Chlorophyll a-b binding protein, chloroplastic
TraesCS1B02G297200	0	0.092	0	0.348	0.609	0.511	3.39506	0.000166462	0.0318207	Histone H4
TraesCS4A02G102900	0	0	0	0.286	0.048	0	6.2246	0.000167656	0.0319413	Kinase
TraesCS7D02G544900	1.057	0.836	0.601	1.501	3.171	2.015	1.35555	0.000170784	0.0324285	SKP1-like protein
TraesCS7B02G068500	1.344	1.301	1.307	1.894	3.697	2.526	1.00317	0.000171175	0.0324484	F-box family protein
TraesCS6A02G022500LC	0.646	0.679	0.535	1.733	1.427	0.735	1.02042	0.000171661	0.0324863	--
TraesCS3A02G371900	2.201	1.862	1.384	2.684	3.921	5.035	1.02997	0.000173848	0.0327908	Protein ABSCISIC ACID-INSENSITIVE 5
TraesCS1A02G002500	0.5	0.42	0.877	1.446	1.688	0.788	1.09802	0.000190076	0.0355144	Phospholipid-transporting ATPase
TraesCS5A02G700300LC	0	0	0	0.771	0.224	0	6.10805	0.000192066	0.0357669	--
TraesCS6D02G164600	0.655	0.49	0.45	0.924	1.442	1.098	1.08395	0.000192146	0.0357669	Myosin heavy chain-related protein isoform 1
TraesCS3D02G382800	0.398	0.742	0.533	1.211	1.422	1.93	1.38324	0.000199245	0.0368467	BAG family molecular chaperone regulator 2
TraesCS4D02G245000	0.23	0.115	0.202	0.552	0.89	0.276	1.62417	0.00020241	0.0373349	Protein DETOXIFICATION
TraesCS6B02G389200	4.58	1.562	3.401	6.643	8.172	5.291	1.0507	0.000202796	0.0373349	Leucine aminopeptidase, putative
TraesCS1A02G004400	3.968	3.615	2.487	8.604	8.84	3.845	1.02461	0.000207533	0.0381309	Protein SAWADEE HOMEODOMAIN-like protein 2
TraesCS7D02G040000	0.384	0.43	0.495	1.03	0.816	1.015	1.10697	0.000211747	0.0387797	disease resistance family protein / LRR family protein
TraesCS7A02G299400	0.775	0.348	0.371	1.074	1.154	1.144	1.13174	0.000213989	0.0389463	LHY
TraesCS3B02G031000LC	0.204	0.162	0.148	0.591	0.591	0.331	1.50698	0.0002159	0.039224	--
TraesCS3B02G610000	0.644	0.67	0.599	1.185	1.626	1.183	1.01823	0.000218221	0.0393838	Protein CHUP1, chloroplastic
TraesCS6D02G333600	1.68	1.273	0.964	2.992	3.664	2.216	1.12141	0.000218301	0.0393838	Dehydrin
TraesCS4B02G076200	0.764	0.476	0.309	1.911	1.105	1.051	1.33195	0.000221369	0.0397721	Cysteine proteinase
TraesCS1B02G058800	0.316	0.097	0	0.805	2.012	0.385	2.77502	0.000223646	0.0401178	30S ribosomal protein S18
TraesCS1B02G182000	0	0	0	0.072	0.139	0.084	5.54999	0.000228768	0.0409073	Alpha-galactosidase
TraesCS2B02G124300LC	0.371	0.429	0.231	1.196	0.755	1.313	1.57833	0.000234474	0.0416725	--
TraesCS5A02G493800LC	0	0.021	0.009	0.102	0.07	0.066	2.73829	0.000234515	0.0416725	--
TraesCS4A02G194300	0	0	0	0.923	2.829	0	6.05973	0.000236884	0.0419195	Non-specific lipid-transfer protein
TraesCS5B02G540300	0.374	0.233	0.332	0.795	0.819	0.45	1.11249	0.000236923	0.0419195	Disease resistance protein
TraesCS2D02G244100	0.122	0.206	0.093	0.366	0.452	0.473	1.51813	0.000248736	0.0437206	Folate/biopterin transporter family protein, expressed
TraesCS4B02G305100	0.284	0.25	0.152	0.701	2.621	0.248	2.25693	0.00025207	0.0441017	arabinogalactan protein 5
TraesCS4D02G098710LC	0.054	0.032	0.042	0.12	0.17	0.101	1.57848	0.000254334	0.0443612	--
TraesCS7D02G734400LC	0.057	0.022	0	0.131	0.399	0.313	3.14251	0.000255213	0.0444462	--
TraesCS7D02G493000	0	0	0	0	0.781	0	6.54436	0.000259137	0.0449586	Anthocyanidin reductase
TraesCS1B02G154800	1.463	0.788	1.052	3.047	2.38	1.603	1.06073	0.000264135	0.0456499	Transcription initiation factor IIA subunit 1
TraesCS2B02G427100	0	0	0	0.945	0	0	6.4839	0.00026849	0.0458666	F-box family protein
TraesCS3A02G338000LC	0	0	0	0.355	0.087	0.251	5.6677	0.000267964	0.0458666	--
TraesCS3A02G498400	0.17	0.131	0.132	0.437	0.834	0.308	1.80059	0.000268661	0.0458666	O-methyltransferase family protein, expressed
TraesCS4D02G246500LC	0.129	0.195	0.315	1.316	1.969	1.098	2.66431	0.000269024	0.0458666	--
TraesCS6B02G361400	0.061	0.049	0.034	0.057	1.013	0.217	3.00508	0.000267408	0.0458666	Ethylene-responsive transcription factor
TraesCS7A02G075400	0.043	0.05	0.027	0.199	0.364	0.237	2.55236	0.000267842	0.0458666	Flavin-containing monooxygenase
TraesCS3A02G186600LC	0	0	0	0.032	0.082	0.155	5.72241	0.00027104	0.0460719	--
TraesCS5A02G231300	0.987	0.998	1.287	3.771	1.475	2.155	1.15109	0.000274344	0.0464943	Transmembrane protein 45B
TraesCS2D02G627500LC	0.384	0.228	0.172	0.74	0.546	0.718	1.31705	0.000276865	0.0468516	--
TraesCS7A02G776100LC	0.038	0	0.047	0.174	0.024	0.743	3.50143	0.000278541	0.0469255	--
TraesCS1D02G283100	0.113	0.148	0.03	0.308	0.332	0.316	1.59155	0.000285227	0.0477683	Myb-like protein
TraesCS1B02G215500LC	0.374	1.344	0.311	2.343	1.866	1.512	1.39265	0.000294791	0.0492248	--
TraesCS6B02G455000	0.374	0.174	0.276	0.546	0.832	0.472	1.14634	0.000297126	0.0494693	ATP-dependent RNA helicase
TraesCSU02G033000	0	0	0	0.473	0.848	0	5.96202	0.00029679	0.0494693	Lipid transfer protein
TraesCS5D02G275600	0	0	0.134	1.134	1.535	0.264	4.22929	0.000300702	0.0498454	plant/protein (Protein of unknown function, DUF538)
TraesCS6B02G462300	1.729	0.753	1.499	2.717	2.957	2.364	1.0108	0.000300636	0.0498454	Peroxidase
TraesCS5A02G623100LC	0	0	0	0	0.553	1.485	6.03607	0.000301917	0.0499738	--

## Sheet: Table S4
Table S4. DEGs down-regulated in R-Cp5-1.
Gene_ID	WT-1_TPM	WT-2_TPM	WT-3_TPM	R-Cp5-1-1_TPM	R-Cp5-1-2_TPM	R-Cp5-1-3_TPM	log2FC	PValue	FDR	Gene_description
TraesCS2B02G616300	1.874	1.274	1.343	0.056	0.021	0	-5.74509	9.21722e-31	1.0466e-25	Dolichyl-diphosphooligosaccharide--protein glycosyltransferase subunit 1
TraesCS1D02G453600	3.772	4.101	3.27	0.649	0.497	0.196	-3.08972	1.82843e-26	1.03807e-21	Argonaute
TraesCS2D02G566500	0.935	0.78	1.029	0	0	0	-8.75295	7.21206e-26	2.72972e-21	Dolichyl-diphosphooligosaccharide--protein glycosyltransferase subunit 1
TraesCS4D02G252100	4.408	4.15	3.916	0.922	0.578	0.309	-2.81782	1.3213e-23	3.00063e-19	Beta-xylosidase, putative
TraesCS2D02G566400	0.737	0.415	0.563	0	0.013	0	-6.76007	2.0876e-23	3.38633e-19	Histone-lysine N-methyltransferase
TraesCS6B02G328700	3.837	2.991	3.58	0.627	0.772	0.421	-2.54681	3.78943e-21	4.78091e-17	Dihydroorotate dehydrogenase (Quinone)
TraesCS2D02G567000	0.597	0.525	0.341	0	0	0	-8.22052	1.71031e-18	1.38716e-14	NAC domain protein,
TraesCS3D02G078700	2.627	1.576	2.258	0.268	0.149	0.142	-3.51799	6.6531e-18	5.03631e-14	Stress responsive protein
TraesCS7A02G219800	2.082	2.658	1.968	0.602	0.561	0.455	-2.07658	8.04568e-18	5.70982e-14	Proteasome activator subunit 4-like
TraesCS1D02G411700	10.768	9.29	8.751	2.094	1.945	2.958	-2.04753	2.03454e-17	1.35893e-13	Kinase-related protein DUF1296
TraesCS5B02G538300	1.338	1.38	1.072	0.135	0.109	0.108	-3.4384	1.96295e-16	1.06138e-12	Flavin-containing monooxygenase
TraesCS2B02G650200LC	1.316	0.927	0.678	0	0	0	-8.01023	3.33108e-16	1.64451e-12	--
TraesCS2B02G650400LC	0.96	0.625	0.823	0	0	0	-7.64778	5.6785e-15	2.47993e-11	--
TraesCS2D02G571500	0.147	0.123	0.112	0.005	0.006	0	-4.88173	6.6153e-13	2.03015e-09	DNA-directed RNA polymerase subunit
TraesCS3B02G139700LC	0.448	0.32	0.311	0	0	0	-7.35556	9.38505e-13	2.80435e-09	--
TraesCS7A02G140800	0.454	0.355	0.558	0.053	0.05	0	-3.6857	1.42039e-12	4.03206e-09	DNA mismatch repair protein MutL
TraesCS5D02G146100LC	1.202	0.177	0.824	0	0	0	-7.89306	1.95504e-12	5.2855e-09	--
TraesCS3A02G434400	1.167	0.78	1.456	0.045	0.05	0	-4.97389	2.81488e-12	7.26418e-09	MADS-box transcription factor
TraesCS3A02G284200	3.912	3.413	4.196	1.558	0.463	0.69	-2.10906	4.07191e-12	9.83738e-09	Protodermal factor 1
TraesCS3D02G428200	4.064	2.673	2.723	1.085	1.034	0.67	-1.84513	5.09356e-12	1.18033e-08	F box protein
TraesCS1B02G187100LC	3.64	2.866	1.873	0	0	0	-7.26711	8.64018e-12	1.92368e-08	--
TraesCS6B02G418400	5.409	2.23	4.831	1.18	1.171	0.636	-2.08897	1.124e-11	2.45438e-08	COBRA-like protein
TraesCS5A02G229800	4.71	5.629	4.958	1.221	0.817	0	-2.94226	1.78994e-11	3.83479e-08	Beta purothionin
TraesCS2B02G066200	2.23	2.822	3.869	0.574	0	0.1	-3.66597	3.09868e-11	6.28301e-08	18,9 kDa ABA-induced protein
TraesCS7A02G147900	5.541	4.56	4.319	2.084	1.742	1.217	-1.53281	4.99617e-11	9.95271e-08	Ubiquitin carboxyl-terminal hydrolase, putative
TraesCS1D02G364700	0.368	0.357	0.361	0.077	0.11	0.021	-2.42055	6.85247e-11	1.31879e-07	Phosphoribosylformylglycinamidine synthase family protein
TraesCS2A02G569300	0.116	0.094	0.094	0	0	0	-7.0473	8.29212e-11	1.56926e-07	transmembrane protein, putative (DUF594)
TraesCS5D02G411700	8.098	7.976	6.707	3.21	2.915	2.014	-1.52511	1.85919e-10	3.1986e-07	Upstream activation factor subunit spp27
TraesCS5D02G170600	2.689	1.908	2.553	0.826	0.792	0.511	-1.78436	4.4872e-10	7.25366e-07	Protein kinase-like
TraesCS4D02G359200	2.166	2.018	1.314	0.533	0.686	0.309	-1.88979	7.53619e-10	1.14096e-06	Polyphenol oxidase
TraesCS3D02G284100	6.434	5.374	6.258	2.901	0.918	1.424	-1.81087	8.35931e-10	1.23271e-06	Protodermal factor 1
TraesCS3B02G318200	5.037	4.469	5.93	2.481	0.822	1.334	-1.75878	1.91314e-09	2.71542e-06	Protodermal factor 1
TraesCS1B02G024200	2.405	1.082	2	0.499	0.127	0.285	-2.57492	2.14731e-09	3.01015e-06	Thionin
TraesCS5B02G133900LC	28.161	18.08	28.915	12.151	8.674	6.582	-1.50039	2.3089e-09	3.1972e-06	--
TraesCS3A02G133200	1.024	1.053	1.118	0.197	0.054	0	-3.58696	2.73907e-09	3.74718e-06	Late embryogenesis abundant protein
TraesCS3B02G038600	10.557	4.839	10.976	3.537	1.267	2.284	-1.91703	2.84871e-09	3.85078e-06	Trypsin inhibitor
TraesCS6B02G132400	1.741	2.054	2.5	0.161	0.089	0.423	-3.20558	3.77482e-09	4.87072e-06	Glycine rich protein
TraesCS6A02G008000	1.303	1.401	1.182	0.091	0.05	0.338	-3.01731	4.1038e-09	5.23571e-06	18,9 kDa ABA-induced protein
TraesCS6B02G306200	6.15	6.151	6.285	0.98	2.264	0	-2.58367	4.67586e-09	5.83445e-06	Defensin
TraesCS3D02G405900	1.135	1.514	2.351	0.464	0.257	0.466	-2.08102	5.46904e-09	6.74999e-06	Basic 7S globulin 2
TraesCS2A02G571300	1.035	0.961	1.054	0.242	0.027	0.282	-2.45656	6.6852e-09	7.99044e-06	Peroxidase
TraesCS6B02G193000	0.553	0.433	0.504	0.112	0.186	0.049	-2.12909	7.25837e-09	8.58514e-06	DUF1680 domain protein
TraesCS3A02G417600	3.487	3.587	3.072	1.659	1.452	0.971	-1.34899	1.50624e-08	1.59841e-05	Heavy meromyosin-like
TraesCS6D02G091800	2.199	2.983	2.575	0.801	0.32	0.383	-2.39117	1.49401e-08	1.59841e-05	Glycine rich protein
TraesCS1D02G328900	6.929	4.556	6.676	3.022	1.219	1.62	-1.65799	1.64328e-08	1.71184e-05	Chitinase
TraesCS2A02G483500LC	1.693	1.922	0	0	0	0	-7.3701	2.0875e-08	2.11635e-05	--
TraesCS7D02G471400	0.473	0.313	0.506	0	0	0.055	-4.36251	2.53627e-08	2.52622e-05	Cysteine protease, putative
TraesCS3D02G004100	2.806	1.604	2.018	0.684	0.294	0.604	-2.0314	2.66442e-08	2.63077e-05	FLOWERING LOCUS T/ TERMINAL FLOWER 1-like protein
TraesCS5B02G426800	39.455	22.337	34.006	16.096	4.89	9.246	-1.70254	2.88841e-08	2.77943e-05	Dehydrin
TraesCS1D02G266000	41.701	31.58	46.541	20.778	17.369	12.597	-1.2895	3.16467e-08	2.94543e-05	Wound-induced protease inhibitor
TraesCS3D02G461400	2.17	1.556	1.664	0.665	0.499	0.621	-1.61315	3.14819e-08	2.94543e-05	Eukaryotic aspartyl protease family protein
TraesCS5D02G142900	1.871	1.31	0.958	0.571	0.518	0.386	-1.51583	3.79478e-08	3.44712e-05	Calcium-transporting ATPase
TraesCS2B02G085000	0.152	0.161	0.137	0.01	0.032	0.01	-3.34732	5.83856e-08	4.9948e-05	Disease resistance protein (TIR-NBS-LRR class) family
TraesCS4A02G304400LC	0.397	0.565	0.131	0.064	0.053	0.013	-3.08843	7.31618e-08	6.01984e-05	--
TraesCS5B02G025000LC	0.996	0.987	0.532	0	0.121	0	-4.29658	9.76319e-08	7.64546e-05	--
TraesCS7B02G372400LC	0.457	0.382	0.475	0	0	0	-6.43965	1.43662e-07	0.000107319	--
TraesCS1A02G416200	0.632	0.857	0.712	0.081	0.072	0.285	-2.33928	1.45406e-07	0.000107912	Kinase family protein
TraesCS2D02G578100	0.147	0.113	0.114	0	0	0	-6.42968	1.52004e-07	0.000112076	Nodulin homeobox
TraesCS2A02G579000	51.662	48.77	47.946	21.522	20.214	5.027	-1.67079	1.58438e-07	0.000115323	Defensin
TraesCS4B02G318400	1.283	1.015	1.095	0.247	0.529	0.298	-1.69378	1.7021e-07	0.000122322	Kinase family protein||Receptor-like kinase
TraesCS6B02G825600LC	0.353	0.556	0.39	0.124	0.052	0.049	-2.53064	1.90502e-07	0.000135195	--
TraesCS5A02G083700	4.346	2.484	3.899	1.611	1.129	0.635	-1.69783	2.56395e-07	0.000177519	Keratinocyte proline-rich protein
TraesCS1A02G224600	15.372	5.773	18.68	5.008	0.747	1.201	-2.46502	3.03512e-07	0.000206366	Late embryogenesis abundant protein
TraesCS1D02G245900LC	0.22	10.568	0	0	0	0	-7.90185	3.61139e-07	0.000242643	--
TraesCS6B02G167700	1.357	1.121	0.932	0.256	0.533	0.145	-1.90181	4.58302e-07	0.000289845	DNA-directed RNA polymerase subunit beta'
TraesCS2B02G617000	0.48	0.286	0.442	0.066	0	0	-3.94179	4.93066e-07	0.000302957	Ras family protein
TraesCS1A02G224200	5.637	2.568	5.789	2.28	0.767	0.402	-2.04886	5.0324e-07	0.000307214	Late embryogenesis abundant protein
TraesCS3A02G421700	7.184	5.174	4.548	2.231	2.273	1.965	-1.29769	5.70955e-07	0.000344845	Ras family protein||Ras protein Rab-18
TraesCS3B02G622100LC	0.489	2.33	2.224	0	0	0.004	-6.48217	6.54984e-07	0.000387643	--
TraesCS2A02G386400LC	1.465	7.416	10.762	1.285	0.305	0	-3.48543	7.07612e-07	0.000407857	--
TraesCS6D02G364600	1.148	0.866	1.081	0.42	0.511	0.13	-1.583	7.24256e-07	0.000415342	Phosphate transporter PHO1-like protein
TraesCS2D02G568400	0.339	0.227	0.266	0.044	0.086	0.023	-2.44934	7.4553e-07	0.000424839	DNA/RNA helicase protein
TraesCS2B02G532400	0.854	0.44	0.608	0.154	0.128	0.142	-2.16248	7.89921e-07	0.000441842	Glycosyltransferase
TraesCS2D02G697600LC	0.544	0.467	0.484	0	0	0.051	-4.51179	9.38293e-07	0.000507339	--
TraesCS6A02G303400	0.687	0.835	0.783	0.132	0	0	-3.89847	9.46418e-07	0.000509307	Glycine rich protein
TraesCS3D02G628300LC	1.822	0.447	2.054	0	0	0	-6.51285	9.90411e-07	0.000527978	--
TraesCS1A02G265800	9.617	9.039	8.734	5.599	1.165	0.885	-1.89506	1.11253e-06	0.000587562	Wound-induced protease inhibitor
TraesCS5D02G316700	1.576	1.15	1.29	0.563	0.453	0.42	-1.50311	1.58667e-06	0.000811548	ATPase ASNA1 homolog
TraesCS3B02G038700	3.152	2.124	3.932	1.353	0.746	0.884	-1.64308	1.76806e-06	0.000892267	Trypsin inhibitor
TraesCS2A02G102200	0.924	0.767	0.89	0.341	0.364	0.145	-1.62219	1.80513e-06	0.00090062	Glycine-rich protein
TraesCSU02G267500	44.781	44.674	44.773	13.464	31.085	11.404	-1.33402	1.8576e-06	0.000917074	Defensin
TraesCS2B02G421900	0.584	0.416	0.38	0.165	0.167	0.141	-1.56332	1.87318e-06	0.00092076	Syntaxin-binding protein 5
TraesCS2A02G029100LC	0	0	23.732	0	0	0	-7.98669	2.08076e-06	0.00100968	--
TraesCS1D02G012000	5.265	3.089	4.999	1.9	1.281	1.523	-1.52975	2.28294e-06	0.0010853	Defensin
TraesCS5A02G466100	1.574	2.036	1.281	0.71	0.809	0.588	-1.25417	2.45773e-06	0.00114844	Mg-protoporphyrin IX chelatase
TraesCS1A02G379300	2.232	2.381	1.972	0.106	0.121	1.125	-2.25986	2.75004e-06	0.00124407	Nucleolar family protein
TraesCS1B02G252200	0.158	0.067	0.17	0.009	0.01	0.01	-3.63497	2.83389e-06	0.00127187	Serine/threonine-protein phosphatase 7 long form
TraesCS2B02G592500LC	0	1.515	1.249	0	0	0	-6.713	3.07836e-06	0.00136008	--
TraesCS3D02G124800	0.46	0.245	0.489	0.155	0.105	0.058	-1.90264	3.23469e-06	0.00141266	Transcriptional corepressor LEUNIG
TraesCS5A02G220600	2.279	1.857	1.96	0.131	1.212	0.171	-2.07229	3.23113e-06	0.00141266	Tetraspanin family protein
TraesCS2A02G100400	2.374	1.446	2.684	1.257	0.501	0.566	-1.50041	3.53138e-06	0.00151887	Pectinesterase
TraesCS4A02G461500	1.249	1.15	1.307	0.232	0.513	0.148	-2.08937	3.51526e-06	0.00151887	Invertase inhibitor
TraesCS2B02G322100	5.814	4.686	5.809	3.384	1.984	2.315	-1.1108	3.77412e-06	0.0015842	Late embryogenesis abundant protein
TraesCS7D02G322400	27.856	17.039	28.39	11.089	7.601	10.292	-1.33882	3.70958e-06	0.0015842	Seed maturation protein
TraesCS6A02G103300	1.303	1.011	1.104	0.238	0.087	0.083	-3.00465	4.2533e-06	0.00176261	Glycine rich protein
TraesCS4D02G001400LC	9.82	4.706	7.292	4.394	1.892	2.412	-1.35245	4.29389e-06	0.00176653	--
TraesCS5A02G424800	7.483	4.736	9.182	4.175	2.175	2.289	-1.34081	4.54859e-06	0.00183545	Dehydrin
TraesCSU02G655000LC	1.461	1.332	0	0	0.092	0	-4.76737	4.65391e-06	0.00186071	--
TraesCS6B02G340000	2.053	1.37	1.032	0.563	0.389	0.373	-1.77585	4.68116e-06	0.00186504	Craniofacial development protein 1
TraesCS4B02G072700	2.1	1.877	2.118	1.049	0.68	0.731	-1.33153	4.73851e-06	0.00188129	B3 domain-containing protein
TraesCS2D02G569900	0.291	0.356	0.418	0.136	0.107	0.048	-1.88682	5.82006e-06	0.00226767	S-adenosyl-L-methionine-dependent methyltransferases superfamily protein
TraesCS5B02G130900LC	0.756	0.442	0.719	0.229	0.334	0.207	-1.33634	6.02688e-06	0.00232769	--
TraesCS2B02G617700	0.231	0.164	0.159	0	0	0	-6.05116	6.28268e-06	0.00241826	MYB-related transcription factor
TraesCS7D02G239900LC	0.127	0.078	0.086	0	0	0	-5.9987	7.36305e-06	0.00276841	--
TraesCS1B02G013000LC	1.376	1.704	0.794	0.376	0.547	0.398	-1.60286	7.74603e-06	0.00288376	--
TraesCS2D02G578900	0.171	0.33	0.247	0.036	0	0.048	-3.08452	7.84114e-06	0.00290015	Zinc finger protein ZPR1
TraesCS3B02G205100	4.466	9.184	6.466	3.442	1.776	2.772	-1.38076	8.03551e-06	0.00296239	Late embryogenesis abundant protein
TraesCS2B02G482100	72.436	54.708	82.265	44.886	19.845	26.714	-1.21196	9.47535e-06	0.00339403	RNA recognition motif (RRM)-containing protein
TraesCSU02G668800LC	3.578	1.463	0	0	0	0	-6.55557	9.88092e-06	0.00352817	--
TraesCS7A02G161300	0.329	0.228	0.246	0	0	0	-5.95357	9.99928e-06	0.00355924	Plant cadmium resistance 2
TraesCS2D02G571600	8.372	4.89	6.393	3.3	2.713	2.156	-1.3075	1.18473e-05	0.00408888	Chitinase
TraesCS5A02G388900	0.684	0.59	0.737	0.228	0.263	0.265	-1.42712	1.18122e-05	0.00408888	Beta-glucosidase
TraesCS5A02G007400	0.841	0.364	0.458	0	0.067	0	-4.33031	1.29583e-05	0.00437913	DNA-directed RNA polymerase subunit beta, putative (DUF630 and DUF632)
TraesCSU02G049400	82.455	55.552	55.879	3.17	3.46	32.521	-2.28516	1.34497e-05	0.00450499	Metallothionein
TraesCS5D02G095900	10.687	5.996	9.081	4.156	4.077	4.098	-1.09322	1.41311e-05	0.0046917	Early nodulin 75 protein
TraesCS1B02G340200	1.682	1.273	1.866	0.859	0.277	0.417	-1.63946	1.57571e-05	0.00515121	Chitinase
TraesCS1D02G465000LC	2.767	2.83	1.514	0.653	1.461	0.63	-1.42839	1.6866e-05	0.00547172	--
TraesCS1A02G214800	1.668	3.701	2.474	0.817	0.608	0	-2.49831	1.76898e-05	0.00572262	Protein Smaug homolog 1
TraesCS2A02G301500	0.375	0.543	0.766	0.034	0.113	0.139	-2.54716	1.79693e-05	0.00578011	Abscisic stress ripening
TraesCS4B02G186300LC	0.007	0.189	0.023	0	0	0	-6.58577	1.82975e-05	0.00586905	--
TraesCS5B02G007200	0.339	0.187	0.363	0.037	0.02	0.078	-2.64698	1.84187e-05	0.00589128	Cytochrome P450
TraesCS5B02G329200	57.771	43.74	50.6	31.578	17.997	27.566	-1.02422	1.8514e-05	0.00590515	Defensin
TraesCS5B02G089500	15.377	9.405	13.406	8.378	5.146	3.79	-1.1902	1.87799e-05	0.00597266	Chaperone DnaJ-domain superfamily protein
TraesCS5D02G003900	0.927	0.652	0.73	0.305	0.271	0.241	-1.51619	1.91922e-05	0.00605344	Core-2/I-branching beta-1,6-N-acetylglucosaminyltransferase family protein
TraesCS5D02G082500LC	10.029	6.642	8.515	3.073	3.801	1.372	-1.61597	2.21543e-05	0.00681727	--
TraesCS4D02G359800	0.814	0.708	1.253	0.376	0.241	0.335	-1.54125	2.26122e-05	0.00691836	Agmatine coumaroyltransferase-2
TraesCS6B02G078300LC	5.249	3.737	0.831	1.263	0.642	0	-2.41609	2.33649e-05	0.00707476	--
TraesCS1D02G009600	0.625	1.033	0.691	0.409	0.181	0.151	-1.69475	2.35574e-05	0.00707645	HXXXD-type acyl-transferase family protein
TraesCS2B02G063900	4.107	3.542	0.474	0.859	1.002	0.469	-1.8398	2.34509e-05	0.00707645	Peptidylprolyl isomerase
TraesCS7B02G017600	0.473	0.362	0.417	0	0	0	-5.81965	2.35357e-05	0.00707645	Histone H3
TraesCS2D02G580900	0.117	0.088	0.079	0	0	0	-5.84168	2.49642e-05	0.00743997	CsAtPR5
TraesCS1D02G366700	0.359	0.214	0.407	0.075	0.021	0.079	-2.43113	2.51653e-05	0.00748028	Cytochrome P450 protein
TraesCS6D02G013500	0.457	0.297	0.427	0.112	0.124	0	-2.31507	2.59884e-05	0.00768472	Myb/SANT-like DNA-binding domain protein
TraesCS5B02G441500	1.578	0.946	1.919	0.693	0.071	0.596	-1.70104	2.65249e-05	0.00778255	B3 domain-containing protein
TraesCS5B02G544800	0.144	0.078	0.062	0	0.01	0.009	-3.77871	2.64858e-05	0.00778255	Receptor-kinase, putative
TraesCS3D02G396200	0.829	0.726	1.232	0.116	0.405	0.283	-1.81331	2.74828e-05	0.00798111	NADP-dependent alkenal double bond reductase
TraesCS2D02G099900	1.855	1.201	2.339	1.167	0.425	0.296	-1.53564	2.75755e-05	0.00798762	Pectinesterase
TraesCS2B02G263600	1.034	0.837	0.78	0.295	0.512	0.339	-1.2415	3.03179e-05	0.00858488	Small RNA 2'-O-methyltransferase
TraesCS5B02G007100	0.344	0.188	0.452	0.108	0.04	0.019	-2.49654	3.05562e-05	0.00862446	Cytochrome P450
TraesCS6B02G261100LC	0.639	0.342	0.476	0	0	0	-5.84872	3.06096e-05	0.00862446	--
TraesCS4D02G154600	2.72	2.416	2.233	1.346	1.512	0.74	-1.07361	3.27795e-05	0.00912268	Transducin/WD-like repeat-protein
TraesCS5B02G426700	5.092	3.628	6.089	3.278	1.279	1.594	-1.29642	3.65224e-05	0.0100714	Dehydrin
TraesCS3D02G099300	0.924	1.012	0.937	0.488	0.397	0.363	-1.2308	3.79065e-05	0.0103467	Kelch-like protein
TraesCS1B02G237500	3.029	2.415	3.015	1.848	0.14	0.27	-1.92636	3.9303e-05	0.0107021	Late embryogenesis abundant protein
TraesCS7B02G027100LC	1.918	0.628	0.653	0.126	0	0	-4.24141	4.04402e-05	0.0109308	--
TraesCS1D02G375700	1.538	0.808	1.452	0.479	0.35	0.696	-1.31486	4.48922e-05	0.0118545	Methyltransferase
TraesCS2B02G020900	1.188	1.248	1.913	0.424	0.233	0	-2.68967	4.48351e-05	0.0118545	50S ribosomal protein L34
TraesCS3D02G180900	4.008	8.637	4.187	1.618	2.736	2.577	-1.33919	4.52879e-05	0.0119312	Late embryogenesis abundant protein
TraesCS6A02G536300LC	1.289	0.901	1.047	0.207	0.267	0.511	-1.73142	4.84314e-05	0.0126131	--
TraesCS1D02G110900LC	2.041	1.081	2.896	0.194	0	0.2	-3.67897	5.1257e-05	0.0131976	--
TraesCS3D02G034000	7.001	6.919	8.101	5.344	2.586	2.893	-1.05633	6.06938e-05	0.0151465	Bowman birk trypsin inhibitor
TraesCS2A02G174600	4.922	5.786	7.172	1.355	2.968	0.52	-1.9016	6.30153e-05	0.0156228	B12D protein
TraesCS2B02G147800LC	0.602	3.721	4.19	1.161	0.128	0	-2.74184	6.41631e-05	0.015709	--
TraesCS6D02G010300	0.92	0.723	0.828	0.241	0.033	0.383	-1.89668	6.63854e-05	0.0161347	Na(+)-translocating NADH-quinone reductase subunit A
TraesCS6A02G015200LC	0.217	0.221	0.096	0.044	0	0	-3.51885	6.98387e-05	0.0168724	--
TraesCS3A02G007700	0.756	0.565	0.503	0.127	0.187	0.045	-2.35695	7.17374e-05	0.0172212	CheY-like two-component responsive regulator family protein
TraesCS5A02G008900LC	0.329	0.464	0.273	0	0	0	-5.67021	7.62211e-05	0.0181441	--
TraesCS2D02G426200LC	0.412	0.181	0	0	0	0	-6.13957	7.64994e-05	0.0181723	--
TraesCS6B02G068200	0.508	1.021	0.442	0.194	0.273	0.186	-1.65093	7.89207e-05	0.0186305	Cellular nucleic acid-binding protein
TraesCS2A02G149900	1.944	0.894	1.492	0.56	0.523	0.365	-1.59383	8.41661e-05	0.0195437	Fibroin heavy chain
TraesCS5A02G003400LC	5.874	4.2	3.785	2.601	0.941	2.426	-1.2404	8.72158e-05	0.0201694	--
TraesCS2B02G117500	0.62	0.57	0.453	0.268	0.097	0.06	-1.95195	8.77766e-05	0.0202578	Pectinesterase
TraesCS7B02G164700	2.503	1.816	2.293	1.111	1.265	0.875	-1.05253	9.37745e-05	0.0214014	Biotin synthase
TraesCS7B02G016900	4.98	4.213	2.789	2.126	1.581	1.397	-1.2815	9.49749e-05	0.0215947	Histone H3
TraesCS2D02G582900	0.618	0.527	0.798	0.303	0.168	0.107	-1.74307	9.5429e-05	0.0216283	Peroxidase
TraesCS3A02G637500LC	0.101	0.116	0.085	0	0	0.023	-3.56572	9.70569e-05	0.021823	--
TraesCS1D02G422800	0.267	0.186	0.172	0	0.084	0	-3.16275	9.8738e-05	0.0219979	Mitogen-activated protein kinase
TraesCS5A02G029220LC	0	0.538	0.467	0	0	0	-6.09591	9.92202e-05	0.0219979	--
TraesCS5A02G193000	0.542	0.447	0.821	0.31	0.074	0.117	-1.83107	9.89608e-05	0.0219979	Transcription factor GTE8
TraesCS4B02G077900	3.508	2.379	3.559	1.555	0.54	1.697	-1.32919	0.000101181	0.0221635	Gibberellin-regulated protein 1
TraesCS3A02G135600LC	0.406	0.296	0.338	0.103	0.057	0.027	-2.42431	0.000103202	0.0225353	--
TraesCS3B02G669800LC	2.157	0.851	1.726	0	0	0.219	-4.09789	0.000106634	0.0230631	--
TraesCS5B02G566400	8.303	5.865	7.924	4.96	2.104	3.707	-1.06215	0.000112835	0.0240159	AWPM-19-like membrane family protein
TraesCS5D02G558800	18.838	12.496	18.203	11.264	5.157	8.614	-1.01137	0.000112803	0.0240159	AWPM-19-like membrane family protein
TraesCS7A02G097700LC	1.062	0.35	1.088	0.08	0.075	0.145	-2.96591	0.000113309	0.0240159	--
TraesCS1D02G578320LC	1.23	0.854	0.737	0.508	0.281	0.179	-1.5645	0.000114718	0.0242119	--
TraesCS2B02G471600	57.575	33.166	53.073	33.073	18.711	22.023	-1.00132	0.000115113	0.0242501	Seed maturation protein
TraesCS6A02G375900	0.21	0.162	0.174	0	0.03	0	-3.90977	0.000121915	0.0254265	protein kinase family protein
TraesCS1B02G554400LC	0.893	1.045	1.354	0	0	0.182	-3.89566	0.000125212	0.0258501	--
TraesCS7A02G369500	2.736	2.011	2.461	0.943	1.26	0.498	-1.45752	0.000125062	0.0258501	Multiprotein-bridging factor, putative
TraesCS1A02G130600LC	0.664	0.418	0.585	0.069	0.076	0.147	-2.47737	0.000137297	0.0277778	--
TraesCS5D02G154700LC	1.487	1.774	2.211	0.778	1.139	0.255	-1.38079	0.000137236	0.0277778	--
TraesCS4A02G382900LC	0.059	0.524	0.111	0	0	0	-5.97039	0.000138893	0.0279628	--
TraesCS4D02G234400	1.231	0.731	0.698	0.454	0.263	0.299	-1.40346	0.000143456	0.0285775	Metal tolerance protein
TraesCS3D02G138100	0.719	0.459	0.804	0.211	0.162	0.211	-1.75148	0.000144458	0.0286313	Polypyrimidine tract-binding-like protein, putative
TraesCS6B02G752700LC	2.1	0.53	1.811	0	0	0.217	-4.05205	0.000148886	0.0294012	--
TraesCS4D02G227700	1.314	0.795	1.074	0.521	0.579	0.353	-1.15529	0.000150107	0.0295908	Endo-1,4-beta-xylanase
TraesCS5B02G072000LC	1.276	1.606	1.108	0.955	0.343	0.527	-1.1554	0.00015198	0.0297023	--
TraesCS6B02G503700LC	0.06	0.028	0.03	0	0	0	-5.64025	0.000159465	0.0309521	--
TraesCS2B02G616900	0.066	0.097	0.123	0	0	0.015	-3.88548	0.000161732	0.0313386	NAC domain protein,
TraesCS2D02G273000LC	1.506	1.095	0.57	0.583	0.156	0	-2.11538	0.000162299	0.0313948	--
TraesCS5D02G029400	1.301	0.7	0.968	0.651	0.333	0.288	-1.23857	0.000163567	0.0314792	Glycosyltransferase
TraesCS6D02G365700	0.827	1.981	1.96	0.586	0.946	0.362	-1.38248	0.000166463	0.0318207	Cinnamoyl CoA reductase
TraesCS1B02G081300	22.053	17.41	18.266	5.728	15.863	2.973	-1.30434	0.000176168	0.0331734	Protease inhibitor/seed storage/lipid transfer protein family protein
TraesCS1D02G423800	1.808	1.866	1.683	1.126	0.781	0.761	-1.03713	0.000178581	0.033572	Kinase family protein
TraesCS1D02G436000	34.072	21.135	20.784	13.443	16.198	2.783	-1.30468	0.000192697	0.0358107	Ribonucleoside-diphosphate reductase large subunit
TraesCS7B02G137000LC	0.728	0.275	1.626	0	0	0	-5.75248	0.000219662	0.0395281	--
TraesCS3B02G073000	0.353	0	0.441	0	0	0	-5.93019	0.000226167	0.0405061	Thylakoid lumenal protein, chloroplastic
TraesCS1A02G268200	0.559	0.429	0.417	0.065	0.071	0	-3.21745	0.000229551	0.0409828	External alternative NAD(P)H-ubiquinone oxidoreductase B1, mitochondrial
TraesCS3A02G092300	0.513	0.254	0.423	0.236	0.138	0.126	-1.25858	0.00023059	0.0411037	Receptor protein kinase, putative
TraesCS7B02G459000	0.722	0.897	0.3	0.092	0.255	0	-2.51614	0.000244376	0.0430208	Invertase/pectin methylesterase inhibitor family protein
TraesCS4D02G076400	3.991	2.292	5.255	2.305	1.074	1.631	-1.22221	0.000259739	0.0449586	Gibberellin-regulated protein 1
TraesCS5B02G466100LC	5.318	5.454	7.445	4.675	1.833	0.755	-1.38409	0.00025964	0.0449586	--
TraesCS2B02G433100LC	0.304	0.69	0.158	0.125	0.139	0.112	-1.67116	0.000265108	0.045679	--
TraesCS5B02G228600	0.87	1.14	1.272	0.355	0.066	0.437	-1.93357	0.000273882	0.0464855	Beta purothionin||Thionin
TraesCS2D02G181100	2.907	1.62	2.184	1.169	0.757	1.026	-1.20374	0.000282756	0.0474946	EGG APPARATUS-1 protein

## Sheet: Table S5
Table S5. GO items enriched in DEGs between R-Cp5-1 and WT.
Gene Ontology	P-value	Qvalue	Enriched gene number	All-gene	Term	Ontology	Genes
GO:0005576	9.1443e-12	2.89874e-09	23	456	extracellular region	CC	TraesCS1B02G310300,TraesCS3D02G034100,TraesCS1A02G212300,TraesCS1D02G265900,TraesCS1D02G215500,TraesCS3A02G344800,TraesCS3D02G338400,TraesCS1D02G266000,TraesCS3D02G025700,TraesCS1A02G300200,TraesCS3B02G376800,TraesCS1D02G266100,TraesCS6D02G231300,TraesCS1D02G299700,TraesCS1D02G215300,TraesCS3B02G038700,TraesCS3B02G038600,TraesCS1B02G276500,TraesCS3B02G376900,TraesCS5A02G183300,TraesCS7D02G161200,…
GO:0006952	4.07976e-10	6.46641e-08	16	326	defense response	BP	TraesCS5B02G050300,TraesCS6B02G306200,TraesCS2A02G579000,TraesCS2A02G334000,TraesCS4D02G189200,TraesCS1D02G012000,TraesCSU02G267500,TraesCS5D02G473800,TraesCS5D02G056200,TraesCS2B02G347200,TraesCS4A02G116400,TraesCS2A02G024100,TraesCS5B02G329200,TraesCS5D02G056100,TraesCS5A02G229800,TraesCS5B02G228600
GO:0005975	3.04445e-09	3.21697e-07	47	1648	carbohydrate metabolic process	BP	TraesCS6B02G031600,TraesCS7D02G419300,TraesCS7D02G009200,TraesCS2D02G349400,TraesCS2A02G350900,TraesCS3D02G475600,TraesCS3A02G241000,TraesCS7D02G008800,TraesCS6A02G084500,TraesCS3B02G525400,TraesCS4D02G252100,TraesCS5D02G064100,TraesCS1B02G182000,TraesCS3D02G475200,TraesCS1D02G207000,TraesCS7B02G326900,TraesCS6B02G118000,TraesCS5D02G553000,TraesCS1B02G121600,TraesCS6D02G089200,TraesCS4A02G071100,…
GO:0003824	1.00148e-07	7.93673e-06	70	3288	catalytic activity	MF	TraesCS4B02G047400,TraesCS2A02G396400,TraesCS3D02G104300,TraesCS2B02G357600,TraesCS1B02G290600,TraesCS4A02G438100,TraesCS1A02G238700,TraesCS3A02G185500,TraesCS5A02G375000,TraesCS1A02G228200,TraesCS4B02G235400,TraesCS1D02G385500,TraesCS3A02G311000,TraesCS2D02G394200,TraesCS1B02G182000,TraesCS6D02G089200,TraesCS5D02G173900,TraesCS1D02G013000,TraesCS2D02G309500,TraesCS5B02G415100,TraesCS1A02G402500,…
GO:0004867	1.64727e-07	1.04437e-05	11	324	serine-type endopeptidase inhibitor activity	MF	TraesCS3D02G034100,TraesCS1D02G265900,TraesCS1D02G266000,TraesCS3D02G025700,TraesCS1D02G266100,TraesCS3B02G038700,TraesCS3B02G038600,TraesCS1B02G276500,TraesCS7B02G072000,TraesCS1A02G265800,TraesCS7D02G083700
GO:0006869	7.20121e-07	3.67438e-05	8	125	lipid transport	BP	TraesCS5B02G475800,TraesCS4A02G194300,TraesCS3A02G344700,TraesCS5B02G475500,TraesCS2A02G477600,TraesCS4D02G119000,TraesCSU02G057100,TraesCS3D02G338300
GO:0004553	8.11377e-07	3.67438e-05	32	1091	hydrolase activity, hydrolyzing O-glycosyl compounds	MF	TraesCS6B02G031600,TraesCS7D02G419300,TraesCS7D02G009200,TraesCS3A02G241000,TraesCS7D02G008800,TraesCS4D02G252100,TraesCS5D02G064100,TraesCS1B02G182000,TraesCS3D02G475200,TraesCS7B02G326900,TraesCS5D02G553000,TraesCS1B02G121600,TraesCS6D02G089200,TraesCS4A02G071100,TraesCS6D02G026400,TraesCS1D02G101900,TraesCS1D02G009100,TraesCS6A02G093200,TraesCS1D02G161900,TraesCS7B02G256000,TraesCS5A02G388900,…
GO:0006979	3.20454e-06	0.00012698	23	729	response to oxidative stress	BP	TraesCS6B02G462300,TraesCS3A02G185900,TraesCS2D02G107900,TraesCS6D02G303900,TraesCS2B02G124800,TraesCS6B02G354600,TraesCS2B02G098600,TraesCS2B02G098100,TraesCS2A02G083900,TraesCS2D02G107800,TraesCS7D02G417400,TraesCS6A02G041700,TraesCS3D02G031800,TraesCS2B02G125300,TraesCS2D02G082100,TraesCS2A02G084100,TraesCS2D02G582900,TraesCS7A02G424100,TraesCS2D02G081900,TraesCS2A02G571300,TraesCS3A02G297200,…
GO:0008289	4.30546e-06	0.000151648	11	228	lipid binding	MF	TraesCS5B02G475800,TraesCS3B02G354900,TraesCS4A02G194300,TraesCS3A02G344700,TraesCS3A02G325800,TraesCS5B02G475500,TraesCS3D02G319200,TraesCS2A02G477600,TraesCS4D02G119000,TraesCSU02G057100,TraesCS3D02G338300
GO:0004601	4.91702e-06	0.00015587	23	742	peroxidase activity	MF	TraesCS6B02G462300,TraesCS3A02G185900,TraesCS2D02G107900,TraesCS6D02G303900,TraesCS2B02G124800,TraesCS6B02G354600,TraesCS2B02G098600,TraesCS2B02G098100,TraesCS2A02G083900,TraesCS2D02G107800,TraesCS7D02G417400,TraesCS3D02G031800,TraesCS2B02G125300,TraesCS2D02G082100,TraesCS2A02G084100,TraesCS2D02G582900,TraesCS7A02G424100,TraesCS2D02G081900,TraesCS2A02G571300,TraesCS3A02G297200,TraesCS5B02G299000,…
GO:0016788	1.13663e-05	0.000327555	20	606	hydrolase activity, acting on ester bonds	MF	TraesCS3B02G306600,TraesCS3D02G283300,TraesCS2D02G195400,TraesCS7A02G097100,TraesCS3B02G039600,TraesCS3A02G273000,TraesCS7D02G109200,TraesCS6A02G051500,TraesCS3A02G283400,TraesCS7B02G011600,TraesCS7A02G113800,TraesCS7A02G113900,TraesCS3B02G317000,TraesCS4A02G341500,TraesCS7B02G011500,TraesCS5D02G531400,TraesCS3D02G146300,TraesCS3D02G272400,TraesCS5B02G533100,TraesCS1D02G250200
GO:0009664	1.80407e-05	0.000476574	8	122	plant-type cell wall organization	BP	TraesCS1B02G310300,TraesCS3A02G344800,TraesCS3D02G338400,TraesCS1A02G300200,TraesCS3B02G376800,TraesCS1D02G299700,TraesCS3B02G376900,TraesCS5B02G448000
GO:0016630	4.1533e-05	0.00101277	3	7	protochlorophyllide reductase activity	MF	TraesCS2D02G563600,TraesCS2A02G590600,TraesCS2B02G593000
GO:0046373	4.79228e-05	0.00101277	4	18	L-arabinose metabolic process	BP	TraesCS4B02G132300,TraesCS4A02G188300,TraesCS4D02G125100,TraesCS4D02G127100
GO:0046556	4.79228e-05	0.00101277	4	18	alpha-L-arabinofuranosidase activity	MF	TraesCS4B02G132300,TraesCS4A02G188300,TraesCS4D02G125100,TraesCS4D02G127100
GO:0005618	0.000100601	0.00199316	11	256	cell wall	CC	TraesCS7D02G419300,TraesCS6A02G343800,TraesCS2B02G117500,TraesCS2D02G099900,TraesCS2B02G199400,TraesCS7B02G326900,TraesCS6D02G324900,TraesCS6B02G376000,TraesCS7A02G063300,TraesCS6D02G248500,TraesCS2A02G100400
GO:0004568	0.000128976	0.00215187	6	77	chitinase activity	MF	TraesCS2D02G349400,TraesCS2A02G350900,TraesCS1D02G207000,TraesCS2D02G033100,TraesCS2A02G350800,TraesCS1A02G203600
GO:0006032	0.000128976	0.00215187	6	77	chitin catabolic process	BP	TraesCS2D02G349400,TraesCS2A02G350900,TraesCS1D02G207000,TraesCS2D02G033100,TraesCS2A02G350800,TraesCS1A02G203600
GO:0016998	0.000128976	0.00215187	6	77	cell wall macromolecule catabolic process	BP	TraesCS2D02G349400,TraesCS2A02G350900,TraesCS1D02G207000,TraesCS2D02G033100,TraesCS2A02G350800,TraesCS1A02G203600
GO:0008171	0.000159959	0.00253535	9	189	O-methyltransferase activity	MF	TraesCS3A02G137900,TraesCS6D02G018400,TraesCSU02G058300,TraesCS1D02G009700,TraesCS3D02G138700,TraesCS6A02G015400,TraesCS3B02G155500,TraesCS6B02G022400,TraesCS3A02G498400
GO:0004579	0.00027134	0.00409594	3	14	dolichyl-diphosphooligosaccharide-protein glycotransferase activity	MF	TraesCSU02G137700,TraesCS2B02G616300,TraesCS2D02G566500
GO:0055114	0.000292748	0.00420496	86	5567	oxidation-reduction process	BP	TraesCS2A02G388900,TraesCS1B02G290600,TraesCS6B02G462300,TraesCS1A02G238700,TraesCS6B02G405900,TraesCS5A02G378700,TraesCS5D02G391000,TraesCS6D02G355000,TraesCS2A02G292400,TraesCS1D02G164800,TraesCS3A02G185900,TraesCS2D02G107900,TraesCS1D02G403100,TraesCS3D02G396200,TraesCS1D02G385500,TraesCS1D02G147800,TraesCS3A02G311000,TraesCS5D02G014300,TraesCS5B02G547000,TraesCS5B02G382300,TraesCS6D02G303900,…
GO:0030599	0.000318356	0.00420496	7	116	pectinesterase activity	MF	TraesCS6A02G343800,TraesCS2B02G117500,TraesCS2D02G099900,TraesCS2B02G199400,TraesCS6D02G324900,TraesCS6B02G376000,TraesCS2A02G100400
GO:0042545	0.000318356	0.00420496	7	116	cell wall modification	BP	TraesCS6A02G343800,TraesCS2B02G117500,TraesCS2D02G099900,TraesCS2B02G199400,TraesCS6D02G324900,TraesCS6B02G376000,TraesCS2A02G100400
GO:0004587	0.000403456	0.00511583	2	3	ornithine-oxo-acid transaminase activity	MF	TraesCS5A02G375000,TraesCS5B02G376900
GO:0009607	0.000488739	0.00595886	4	49	response to biotic stimulus	BP	TraesCS2A02G334000,TraesCS4D02G189200,TraesCS2B02G347200,TraesCS4A02G116400
GO:0008061	0.000513195	0.00602529	5	73	chitin binding	MF	TraesCS2D02G571600,TraesCS1B02G340200,TraesCS1D02G328900,TraesCS2D02G033100,TraesCS2A02G350800
GO:0042651	0.000567071	0.00642005	3	25	thylakoid membrane	CC	TraesCS6D02G358900,TraesCS6B02G412100,TraesCS2D02G253900
GO:0050242	0.000801885	0.00876543	2	4	pyruvate, phosphate dikinase activity	MF	TraesCS1A02G253200,TraesCS1D02G252900
GO:0009415	0.000895698	0.00946454	4	52	response to water	BP	TraesCS5B02G426800,TraesCS5B02G426700,TraesCS5A02G424800,TraesCS6D02G333600
GO:0008168	0.00107612	0.0107971	17	681	methyltransferase activity	MF	TraesCS3A02G137900,TraesCS6D02G018400,TraesCS2A02G560300,TraesCSU02G058300,TraesCS7B02G342700,TraesCS1D02G375700,TraesCS1D02G202300,TraesCS1D02G009700,TraesCS3D02G138700,TraesCS2D02G569900,TraesCS1B02G213600,TraesCS6A02G015400,TraesCS3B02G155500,TraesCS5A02G526800,TraesCS7A02G254100,TraesCS6B02G022400,TraesCS3A02G498400
GO:0005388	0.00108992	0.0107971	4	39	calcium-transporting ATPase activity	MF	TraesCS4B02G258000,TraesCS4D02G257900,TraesCS5D02G142900,TraesCS4D02G060900
GO:0020037	0.00195824	0.0177928	42	2479	heme binding	MF	TraesCS6B02G462300,TraesCS6B02G405900,TraesCS5D02G391000,TraesCS2A02G292400,TraesCS3A02G185900,TraesCS2D02G107900,TraesCS6B02G399500,TraesCS1D02G403100,TraesCS5D02G014300,TraesCS6D02G303900,TraesCS2B02G308900,TraesCS2B02G124800,TraesCS6B02G354600,TraesCS2B02G098600,TraesCS2B02G098100,TraesCS2A02G083900,TraesCS6A02G365100,TraesCS2D02G107800,TraesCS7D02G417400,TraesCS6A02G041700,TraesCS3D02G031800,…
GO:0004349	0.00196451	0.0177928	2	6	glutamate 5-kinase activity	MF	TraesCS1B02G290600,TraesCS1D02G280700
GO:0004350	0.00196451	0.0177928	2	6	glutamate-5-semialdehyde dehydrogenase activity	MF	TraesCS1B02G290600,TraesCS1D02G280700
GO:0008483	0.00668157	0.058835	4	65	transaminase activity	MF	TraesCS5A02G375000,TraesCS1A02G299100,TraesCS7B02G253600,TraesCS5B02G376900
GO:0016790	0.00738933	0.0633086	2	12	thiolester hydrolase activity	MF	TraesCS7A02G371900,TraesCS7B02G255800
GO:0005665	0.00768056	0.064072	2	12	DNA-directed RNA polymerase II, core complex	CC	TraesCS2D02G571500,TraesCS2A02G558100
GO:0006090	0.00826379	0.0670944	2	12	pyruvate metabolic process	BP	TraesCS1A02G253200,TraesCS1D02G252900
GO:0070588	0.00846616	0.0670944	3	36	calcium ion transmembrane transport	BP	TraesCS4B02G258000,TraesCS4D02G257900,TraesCS5D02G142900
GO:0006561	0.00966145	0.0746995	2	14	proline biosynthetic process	BP	TraesCS1B02G290600,TraesCS1D02G280700
GO:0006950	0.0106204	0.0801589	8	311	response to stress	BP	TraesCS5B02G426800,TraesCS5D02G399500,TraesCS5B02G426700,TraesCS3D02G180900,TraesCS5A02G424800,TraesCS6D02G333600,TraesCS3B02G205100,TraesCS2A02G301500
GO:0009058	0.0119574	0.0881513	10	391	biosynthetic process	BP	TraesCS2A02G396400,TraesCS4A02G438100,TraesCS2D02G394200,TraesCS3B02G398900,TraesCS6D02G018500,TraesCS4B02G357100,TraesCS5A02G526900,TraesCS4D02G351300,TraesCS7D02G046500,TraesCS2D02G076400
GO:0004030	0.0144576	0.101846	2	16	aldehyde dehydrogenase [NAD(P)+] activity	MF	TraesCS2A02G388900,TraesCS6D02G222000
GO:0006081	0.0144576	0.101846	2	16	cellular aldehyde metabolic process	BP	TraesCS2A02G388900,TraesCS6D02G222000
GO:0004470	0.0183432	0.126409	2	18	malic enzyme activity	MF	TraesCS1D02G164800,TraesCS1A02G122500
GO:0004471	0.0191034	0.126966	2	19	malate dehydrogenase (decarboxylating) (NAD+) activity	MF	TraesCS1D02G164800,TraesCS1A02G122500
GO:0006486	0.0192251	0.126966	5	139	protein glycosylation	BP	TraesCSU02G137700,TraesCS5D02G242400,TraesCS3B02G419800,TraesCS2B02G616300,TraesCS2D02G566500
GO:0008234	0.0199653	0.129163	9	436	cysteine-type peptidase activity	MF	TraesCS3B02G380400,TraesCS3D02G340500,TraesCS3D02G342100,TraesCS7D02G471400,TraesCS4A02G238600,TraesCS4D02G074800,TraesCS4B02G076200,TraesCS3A02G346900,TraesCS3A02G348500
GO:0006366	0.0205027	0.129766	2	21	transcription by RNA polymerase II	BP	TraesCS2D02G571500,TraesCS2A02G558100
GO:0019953	0.0210028	0.129766	4	112	sexual reproduction	BP	TraesCS1A02G212300,TraesCS1D02G215500,TraesCS6D02G231300,TraesCS1D02G215300
GO:0003682	0.0212865	0.129766	4	98	chromatin binding	MF	TraesCS6B02G467600,TraesCS6A02G420700,TraesCS5D02G212600,TraesCS1A02G004400
GO:0004419	0.0222433	0.132902	1	2	hydroxymethylglutaryl-CoA lyase activity	MF	TraesCS3A02G185500
GO:0010181	0.0230061	0.132902	5	155	FMN binding	MF	TraesCS1D02G013000,TraesCS2D02G309500,TraesCS2A02G124200,TraesCS2B02G328200,TraesCS2D02G467700
GO:0004857	0.0230587	0.132902	7	357	enzyme inhibitor activity	MF	TraesCS6A02G343800,TraesCS5D02G100400,TraesCS6B02G309700,TraesCS4A02G461500,TraesCS6D02G324900,TraesCS6B02G376000,TraesCS3A02G061500
GO:0005992	0.0260157	0.144743	3	56	trehalose biosynthetic process	BP	TraesCS5B02G202200,TraesCS5A02G203500,TraesCS5D02G210000
GO:0016747	0.0260263	0.144743	16	837	transferase activity, transferring acyl groups other than amino-acyl groups	MF	TraesCS4A02G438100,TraesCS1D02G343400,TraesCS6B02G437900,TraesCS2D02G007800,TraesCS6A02G073300,TraesCS6D02G018500,TraesCS4B02G357100,TraesCS4D02G359800,TraesCS1D02G009600,TraesCS1A02G341300,TraesCS5A02G526900,TraesCS6D02G071600,TraesCS4D02G351300,TraesCS6A02G242600,TraesCS7D02G046500,TraesCS2A02G426000
GO:0016773	0.0276591	0.151172	4	101	phosphotransferase activity, alcohol group as acceptor	MF	TraesCS3D02G475600,TraesCS3B02G525400,TraesCS2D02G151400,TraesCS1D02G195000
GO:0045735	0.0297308	0.154785	7	367	nutrient reservoir activity	MF	TraesCS4A02G453400,TraesCS1B02G010500,TraesCS3B02G075700,TraesCS7A02G035300,TraesCS7A02G035600,TraesCS1A02G066100,TraesCS4A02G453600
GO:0004564	0.0313879	0.154785	2	24	beta-fructofuranosidase activity	MF	TraesCS6B02G031600,TraesCS6D02G026400
GO:0004575	0.0313879	0.154785	2	24	sucrose alpha-glucosidase activity	MF	TraesCS6B02G031600,TraesCS6D02G026400
GO:0009654	0.0316588	0.154785	3	75	photosystem II oxygen evolving complex	CC	TraesCS6D02G358900,TraesCS6B02G412100,TraesCS2D02G253900
GO:0008442	0.0319628	0.154785	1	3	3-hydroxyisobutyrate dehydrogenase activity	MF	TraesCS7D02G450800
GO:0005516	0.0326937	0.154785	4	104	calmodulin binding	MF	TraesCS5A02G074700,TraesCS4B02G258000,TraesCS4D02G257900,TraesCS5D02G142900
GO:0005784	0.0330525	0.154785	1	6	Sec61 translocon complex	CC	TraesCS5B02G013400
GO:0019310	0.0331181	0.154785	1	3	inositol catabolic process	BP	TraesCS7D02G364900
GO:0050113	0.0331181	0.154785	1	3	inositol oxygenase activity	MF	TraesCS7D02G364900
GO:0003904	0.0332032	0.154785	1	3	deoxyribodipyrimidine photo-lyase activity	MF	TraesCS7D02G267200
GO:0008430	0.0345514	0.156533	1	3	selenium binding	MF	TraesCS3D02G417500
GO:0043401	0.0345656	0.156533	1	3	steroid hormone mediated signaling pathway	BP	TraesCS7A02G220700
GO:0006631	0.0355861	0.157493	3	63	fatty acid metabolic process	BP	TraesCS2D02G074100,TraesCS2D02G074200,TraesCS1A02G096200
GO:0008235	0.0366591	0.157493	2	27	metalloexopeptidase activity	MF	TraesCS6B02G389200,TraesCS1A02G095800
GO:0050662	0.0374782	0.157493	6	231	coenzyme binding	MF	TraesCS1A02G402500,TraesCS7A02G450700,TraesCS7D02G493000,TraesCS5A02G281600,TraesCS2D02G481700,TraesCS3D02G224600
GO:0007165	0.0377885	0.157493	7	274	signal transduction	BP	TraesCS1D02G082600,TraesCS5D02G144800,TraesCS2D02G107100,TraesCS5A02G148000,TraesCS5D02G232600,TraesCS5B02G146500,TraesCS4D02G118500
GO:0001678	0.0382553	0.157493	2	27	cellular glucose homeostasis	BP	TraesCS3D02G475600,TraesCS3B02G525400
GO:0004396	0.0382553	0.157493	2	27	hexokinase activity	MF	TraesCS3D02G475600,TraesCS3B02G525400
GO:0005536	0.0382553	0.157493	2	27	glucose binding	MF	TraesCS3D02G475600,TraesCS3B02G525400
GO:0018580	0.0403279	0.163897	1	4	nitronate monooxygenase activity	MF	TraesCS1A02G238700
GO:0046982	0.0427113	0.16772	9	677	protein heterodimerization activity	MF	TraesCS3D02G099000,TraesCS1B02G297200,TraesCS7B02G017600,TraesCS7B02G016700,TraesCS7B02G121900,TraesCS7B02G017000,TraesCS3D02G340800,TraesCS7B02G016900,TraesCS7A02G214700
GO:0042753	0.0438209	0.16772	1	6	positive regulation of circadian rhythm	BP	TraesCS4D02G149000
GO:0010411	0.0439696	0.16772	4	129	xyloglucan metabolic process	BP	TraesCS7D02G419300,TraesCS7B02G326900,TraesCS7A02G063300,TraesCS6D02G248500
GO:0004190	0.0441985	0.16772	6	227	aspartic-type endopeptidase activity	MF	TraesCS6A02G283700,TraesCS3A02G121000,TraesCS6D02G264200,TraesCS3B02G140600,TraesCS3B02G140500,TraesCS3A02G121200
GO:0000272	0.044443	0.16772	2	29	polysaccharide catabolic process	BP	TraesCS2D02G220900,TraesCS2A02G215100
GO:0016161	0.044443	0.16772	2	29	beta-amylase activity	MF	TraesCS2D02G220900,TraesCS2A02G215100
GO:0005783	0.0500945	0.186823	3	77	endoplasmic reticulum	CC	TraesCSU02G137700,TraesCS2B02G616300,TraesCS2D02G566500
GO:0006073	0.050807	0.187277	4	137	cellular glucan metabolic process	BP	TraesCS7D02G419300,TraesCS7B02G326900,TraesCS7A02G063300,TraesCS6D02G248500
GO:0015095	0.053264	0.188877	2	33	magnesium ion transmembrane transporter activity	MF	TraesCS2A02G557600,TraesCS3A02G383600
GO:0015693	0.053264	0.188877	2	33	magnesium ion transport	BP	TraesCS2A02G557600,TraesCS3A02G383600
GO:0003677	0.0535506	0.188877	57	4859	DNA binding	MF	TraesCS1B02G236900,TraesCS2D02G578100,TraesCS5B02G441500,TraesCS3B02G354900,TraesCS1D02G252700,TraesCS2D02G571500,TraesCS1A02G284000,TraesCS5B02G406300,TraesCS2D02G567000,TraesCS2B02G617700,TraesCS3D02G099000,TraesCS6B02G467600,TraesCS3A02G434400,TraesCS1B02G297200,TraesCS3A02G325800,TraesCS2B02G616900,TraesCS7B02G017600,TraesCS7A02G411100,TraesCS2A02G338300,TraesCS4D02G251500,TraesCS2B02G343600,…
GO:0045300	0.0536243	0.188877	2	33	acyl-[acyl-carrier-protein] desaturase activity	MF	TraesCS2D02G074100,TraesCS2D02G074200
GO:0016762	0.0551011	0.190325	4	141	xyloglucan:xyloglucosyl transferase activity	MF	TraesCS7D02G419300,TraesCS7B02G326900,TraesCS7A02G063300,TraesCS6D02G248500
GO:0046835	0.0552363	0.190325	2	33	carbohydrate phosphorylation	BP	TraesCS3D02G475600,TraesCS3B02G525400
GO:0003849	0.0605417	0.205811	1	6	3-deoxy-7-phosphoheptulonate synthase activity	MF	TraesCS1D02G218300
GO:0008863	0.0628065	0.205811	1	6	formate dehydrogenase (NAD+) activity	MF	TraesCS7D02G232300
GO:0017148	0.0659312	0.205811	3	95	negative regulation of translation	BP	TraesCS5A02G475500,TraesCS5B02G488600,TraesCS5B02G488800
GO:0030598	0.0659312	0.205811	3	95	rRNA N-glycosylase activity	MF	TraesCS5A02G475500,TraesCS5B02G488600,TraesCS5B02G488800
GO:0010215	0.0670855	0.205811	2	38	cellulose microfibril organization	BP	TraesCS5A02G095200,TraesCS6B02G418400
GO:0016049	0.0670855	0.205811	2	38	cell growth	BP	TraesCS5A02G095200,TraesCS6B02G418400
GO:0031225	0.0670855	0.205811	2	38	anchored component of membrane	CC	TraesCS5A02G095200,TraesCS6B02G418400
GO:0004476	0.0674977	0.205811	1	6	mannose-6-phosphate isomerase activity	MF	TraesCS3D02G036100
GO:0003871	0.0679501	0.205811	1	6	5-methyltetrahydropteroyltriglutamate-homocysteine S-methyltransferase activity	MF	TraesCS5A02G024900
GO:0003876	0.0679501	0.205811	1	6	AMP deaminase activity	MF	TraesCS2A02G087000
GO:0009168	0.0679501	0.205811	1	6	purine ribonucleoside monophosphate biosynthetic process	BP	TraesCS2A02G087000
GO:0032264	0.0679501	0.205811	1	6	IMP salvage	BP	TraesCS2A02G087000
GO:0004650	0.0681708	0.205811	4	138	polygalacturonase activity	MF	TraesCS6A02G084500,TraesCS6B02G118000,TraesCS4A02G229600,TraesCS5B02G468700
GO:0006508	0.0702315	0.210032	23	1554	proteolysis	BP	TraesCS2B02G416900,TraesCS3B02G380400,TraesCS6A02G283700,TraesCS2A02G557700,TraesCS2B02G319700,TraesCS2B02G402800,TraesCS3A02G121000,TraesCS6D02G319800,TraesCS3D02G340500,TraesCS6D02G264200,TraesCS3B02G140600,TraesCS3D02G342100,TraesCS3B02G140500,TraesCS7D02G471400,TraesCS4A02G238600,TraesCS6B02G389200,TraesCS4D02G074800,TraesCS4B02G076200,TraesCS3A02G346900,TraesCS1A02G095800,TraesCS6D02G041700,…
GO:0016887	0.0831319	0.246288	10	524	ATPase activity	MF	TraesCS3B02G524400,TraesCS4D02G201700,TraesCS6D02G166100,TraesCS3D02G474700,TraesCS5D02G316700,TraesCS6B02G456000,TraesCS4B02G200600,TraesCSU02G020100,TraesCS4B02G171400,TraesCS1D02G220000
GO:0006857	0.0854449	0.250797	3	89	oligopeptide transport	BP	TraesCS5D02G498700,TraesCS5A02G485200,TraesCS3B02G095900
GO:0004488	0.0862605	0.250868	1	8	methylenetetrahydrofolate dehydrogenase (NADP+) activity	MF	TraesCS1A02G092700
GO:0044237	0.0876052	0.251025	2	47	cellular metabolic process	BP	TraesCS4A02G032200,TraesCS4D02G272400
GO:0006108	0.0892416	0.251025	2	44	malate metabolic process	BP	TraesCS1D02G164800,TraesCS1A02G122500
GO:0000234	0.0894822	0.251025	1	8	phosphoethanolamine N-methyltransferase activity	MF	TraesCS1D02G375700
GO:0006656	0.0894822	0.251025	1	8	phosphatidylcholine biosynthetic process	BP	TraesCS1D02G375700
GO:0004707	0.0986587	0.271417	2	46	MAP kinase activity	MF	TraesCS1D02G428900,TraesCS7A02G410700
GO:0016851	0.0987269	0.271417	1	9	magnesium chelatase activity	MF	TraesCS5A02G466100
GO:0046148	0.100066	0.271417	1	9	pigment biosynthetic process	BP	TraesCS4D02G359200
GO:0004642	0.100176	0.271417	1	9	phosphoribosylformylglycinamidine synthase activity	MF	TraesCS1D02G364700
GO:0004425	0.101207	0.271886	1	10	indole-3-glycerol-phosphate synthase activity	MF	TraesCS5D02G173900
GO:0016757	0.104537	0.277364	6	282	transferase activity, transferring glycosyl groups	MF	TraesCS4D02G174800,TraesCS7B02G104200,TraesCS7D02G200600,TraesCS6B02G315100,TraesCS2A02G139600,TraesCS6D02G266700
GO:0004177	0.106506	0.277364	2	49	aminopeptidase activity	MF	TraesCS6B02G389200,TraesCS1A02G095800
GO:0000786	0.106591	0.277364	7	604	nucleosome	CC	TraesCS3D02G099000,TraesCS1B02G297200,TraesCS7B02G017600,TraesCS7B02G016700,TraesCS7B02G017000,TraesCS3D02G340800,TraesCS7B02G016900
GO:0004109	0.106746	0.277364	1	10	coproporphyrinogen oxidase activity	MF	TraesCS1D02G385500
GO:0006621	0.110286	0.281235	1	11	protein retention in ER lumen	BP	TraesCS7A02G271400
GO:0046923	0.110286	0.281235	1	11	ER retention sequence binding	MF	TraesCS7A02G271400
GO:0016310	0.110897	0.281235	2	49	phosphorylation	BP	TraesCS1A02G253200,TraesCS1D02G252900
GO:0016301	0.111795	0.281262	4	158	kinase activity	MF	TraesCS6D02G254500,TraesCS7D02G291600,TraesCS1A02G253200,TraesCS1D02G252900
GO:0000166	0.113553	0.283434	8	428	nucleotide binding	MF	TraesCS3A02G097800,TraesCS1A02G002500,TraesCS4B02G258000,TraesCS4A02G032200,TraesCS4D02G257900,TraesCS5D02G142900,TraesCS4D02G272400,TraesCS4D02G060900
GO:0004623	0.121057	0.297481	1	15	phospholipase A2 activity	MF	TraesCS6D02G404600
GO:0050482	0.121057	0.297481	1	15	arachidonic acid secretion	BP	TraesCS6D02G404600
GO:0030170	0.123137	0.300264	6	294	pyridoxal phosphate binding	MF	TraesCS2A02G396400,TraesCS5A02G375000,TraesCS2D02G394200,TraesCS1A02G299100,TraesCS7B02G253600,TraesCS5B02G376900
GO:0016841	0.125907	0.303961	2	53	ammonia-lyase activity	MF	TraesCS6A02G222900,TraesCS2D02G204700
GO:0004075	0.12657	0.303961	1	12	biotin carboxylase activity	MF	TraesCS5D02G065100
GO:0004084	0.128507	0.304006	1	12	branched-chain-amino-acid transaminase activity	MF	TraesCS4B02G235400
GO:0009081	0.128507	0.304006	1	12	branched-chain amino acid metabolic process	BP	TraesCS4B02G235400
GO:0005093	0.130324	0.306021	1	12	Rab GDP-dissociation inhibitor activity	MF	TraesCS5D02G048100
GO:0042546	0.131557	0.306645	4	183	cell wall biogenesis	BP	TraesCS7D02G419300,TraesCS7B02G326900,TraesCS7A02G063300,TraesCS6D02G248500
GO:0019239	0.13432	0.309051	1	13	deaminase activity	MF	TraesCS2A02G087000
GO:0016702	0.134539	0.309051	3	115	oxidoreductase activity, acting on single donors with incorporation of molecular oxygen, incorporation of two atoms of oxygen	MF	TraesCS5A02G378700,TraesCS5B02G382300,TraesCS5D02G513100
GO:0046856	0.136823	0.310689	2	56	phosphatidylinositol dephosphorylation	BP	TraesCS3B02G275500,TraesCS1B02G373800
GO:0006559	0.137681	0.310689	2	56	L-phenylalanine catabolic process	BP	TraesCS6A02G222900,TraesCS2D02G204700
GO:0004096	0.138339	0.310689	1	13	catalase activity	MF	TraesCS6A02G041700
GO:0003830	0.139173	0.310689	1	13	beta-1,4-mannosylglycoprotein 4-beta-N-acetylglucosaminyltransferase activity	MF	TraesCSU02G026800
GO:0006820	0.141416	0.313488	1	13	anion transport	BP	TraesCS4D02G326900
GO:0071705	0.143975	0.316944	1	14	nitrogen compound transport	BP	TraesCS7D02G466800
GO:0016772	0.146944	0.318879	2	59	transferase activity, transferring phosphorus-containing groups	MF	TraesCS1A02G253200,TraesCS1D02G252900
GO:0009523	0.147459	0.318879	3	302	photosystem II	CC	TraesCS6D02G358900,TraesCS6B02G412100,TraesCS2D02G253900
GO:0009298	0.14884	0.318879	1	15	GDP-mannose biosynthetic process	BP	TraesCS3D02G036100
GO:0009086	0.148877	0.318879	1	14	methionine biosynthetic process	BP	TraesCS5A02G024900
GO:0015979	0.151018	0.321294	4	405	photosynthesis	BP	TraesCS6D02G358900,TraesCS6B02G412100,TraesCS2D02G253900,TraesCS2A02G114400
GO:0004356	0.157486	0.325934	1	15	glutamate-ammonia ligase activity	MF	TraesCS4B02G047400
GO:0006542	0.157486	0.325934	1	15	glutamine biosynthetic process	BP	TraesCS4B02G047400
GO:0005672	0.157693	0.325934	1	22	transcription factor TFIIA complex	CC	TraesCS1B02G154800
GO:0006487	0.159133	0.325934	1	15	protein N-linked glycosylation	BP	TraesCSU02G026800
GO:0000015	0.15949	0.325934	1	15	phosphopyruvate hydratase complex	CC	TraesCS5A02G188100
GO:0004634	0.15949	0.325934	1	15	phosphopyruvate hydratase activity	MF	TraesCS5A02G188100
GO:0005092	0.160397	0.325934	1	15	GDP-dissociation inhibitor activity	MF	TraesCS5D02G048100
GO:0006606	0.169184	0.341601	1	16	protein import into nucleus	BP	TraesCS3A02G309900
GO:0005216	0.170876	0.342833	3	122	ion channel activity	MF	TraesCS2D02G520900,TraesCS6D02G084300,TraesCS3A02G316300
GO:0019538	0.1744	0.347702	2	66	protein metabolic process	BP	TraesCS6B02G389200,TraesCS1A02G095800
GO:0003993	0.175818	0.34834	3	129	acid phosphatase activity	MF	TraesCS7D02G053700,TraesCS7D02G260900,TraesCS4D02G246600
GO:0001522	0.179662	0.352409	2	70	pseudouridine synthesis	BP	TraesCS5B02G120900,TraesCS3D02G309800
GO:0006816	0.180095	0.352409	1	17	calcium ion transport	BP	TraesCS4D02G060900
GO:0051287	0.185991	0.360222	4	211	NAD binding	MF	TraesCS1D02G164800,TraesCS1A02G122500,TraesCS7D02G450800,TraesCS7D02G232300
GO:0016491	0.186459	0.360222	33	2604	oxidoreductase activity	MF	TraesCS2A02G388900,TraesCS1B02G290600,TraesCS5A02G378700,TraesCS6D02G355000,TraesCS3D02G396200,TraesCS1D02G147800,TraesCS3A02G311000,TraesCS5B02G382300,TraesCS4D02G359200,TraesCS5D02G048100,TraesCS1D02G013000,TraesCS2D02G309500,TraesCS2A02G568300,TraesCS2A02G124200,TraesCS6B02G225200,TraesCS7A02G269300,TraesCS2B02G328200,TraesCS1D02G280700,TraesCS7A02G350500,TraesCS6D02G359300,TraesCS4B02G097200,…
GO:0003857	0.187497	0.360222	1	18	3-hydroxyacyl-CoA dehydrogenase activity	MF	TraesCS1A02G096200
GO:0006644	0.193517	0.369547	1	24	phospholipid metabolic process	BP	TraesCS6D02G404600
GO:0004747	0.202751	0.382573	1	20	ribokinase activity	MF	TraesCS1D02G195000
GO:0006014	0.202751	0.382573	1	20	D-ribose metabolic process	BP	TraesCS1D02G195000
GO:0034968	0.206801	0.387904	2	73	histone lysine methylation	BP	TraesCS2D02G477200,TraesCS2D02G566400
GO:0016308	0.209066	0.389846	1	20	1-phosphatidylinositol-4-phosphate 5-kinase activity	MF	TraesCS6B02G451200
GO:0048046	0.214679	0.397973	4	222	apoplast	CC	TraesCS7D02G419300,TraesCS7B02G326900,TraesCS7A02G063300,TraesCS6D02G248500
GO:0016857	0.223748	0.411027	1	23	racemase and epimerase activity, acting on carbohydrates and derivatives	MF	TraesCS5A02G281600
GO:0004097	0.224315	0.411027	1	23	catechol oxidase activity	MF	TraesCS4D02G359200
GO:0008152	0.227349	0.414192	36	2840	metabolic process	BP	TraesCS2A02G388900,TraesCS1B02G290600,TraesCS4A02G438100,TraesCS6D02G254500,TraesCS6D02G355000,TraesCS2B02G532400,TraesCS4B02G235400,TraesCS7D02G291600,TraesCS4D02G359200,TraesCS5D02G173900,TraesCS3B02G362800,TraesCS6A02G317900,TraesCS5B02G415100,TraesCS1D02G375700,TraesCS6A02G073300,TraesCS1A02G084500,TraesCS5A02G411500,TraesCS7B02G016800,TraesCS2B02G393100,TraesCS6D02G018500,TraesCS4B02G357100,…
GO:0050832	0.232043	0.420329	1	42	defense response to fungus	BP	TraesCS4B02G036400
GO:0006308	0.237246	0.422265	1	26	DNA catabolic process	BP	TraesCS3B02G039600
GO:0015995	0.238843	0.422265	1	24	chlorophyll biosynthetic process	BP	TraesCS5A02G466100
GO:0006633	0.239991	0.422265	4	229	fatty acid biosynthetic process	BP	TraesCS7A02G371900,TraesCS6A02G073300,TraesCS6D02G071600,TraesCS7B02G255800
GO:0004143	0.244844	0.422265	1	24	diacylglycerol kinase activity	MF	TraesCS7D02G291600
GO:0007205	0.244844	0.422265	1	24	protein kinase C-activating G-protein coupled receptor signaling pathway	BP	TraesCS7D02G291600
GO:0006096	0.247993	0.422265	3	152	glycolytic process	BP	TraesCS3D02G475600,TraesCS3B02G525400,TraesCS5A02G188100
GO:0006779	0.24923	0.422265	1	25	porphyrin-containing compound biosynthetic process	BP	TraesCS1D02G385500
GO:0008378	0.249678	0.422265	2	87	galactosyltransferase activity	MF	TraesCS5D02G242400,TraesCS3B02G419800
GO:0009396	0.250242	0.422265	1	25	folic acid-containing compound biosynthetic process	BP	TraesCS1A02G092700
GO:0006855	0.250827	0.422265	4	224	drug transmembrane transport	BP	TraesCS4D02G245000,TraesCS4A02G245400,TraesCS3D02G301400,TraesCS7B02G030600
GO:0015238	0.250827	0.422265	4	224	drug transmembrane transporter activity	MF	TraesCS4D02G245000,TraesCS4A02G245400,TraesCS3D02G301400,TraesCS7B02G030600
GO:0015297	0.250827	0.422265	4	224	antiporter activity	MF	TraesCS4D02G245000,TraesCS4A02G245400,TraesCS3D02G301400,TraesCS7B02G030600
GO:0031625	0.25175	0.422265	1	25	ubiquitin protein ligase binding	MF	TraesCS3A02G457400
GO:0006189	0.252773	0.422265	1	26	'de novo' IMP biosynthetic process	BP	TraesCS1D02G364700
GO:0009073	0.253093	0.422265	1	27	aromatic amino acid family biosynthetic process	BP	TraesCS1D02G218300
GO:0003955	0.258269	0.428022	1	34	NAD(P)H dehydrogenase (quinone) activity	MF	TraesCS2A02G124200
GO:0046983	0.259244	0.428022	13	1085	protein dimerization activity	MF	TraesCS3A02G137900,TraesCS3A02G434400,TraesCS6D02G018400,TraesCSU02G058300,TraesCS1D02G009700,TraesCS2A02G174300,TraesCS3D02G138700,TraesCS6A02G015400,TraesCS3B02G155500,TraesCS6D02G147400,TraesCS5A02G526800,TraesCS6B02G022400,TraesCS3A02G498400
GO:0008652	0.262215	0.430548	1	26	cellular amino acid biosynthetic process	BP	TraesCS5A02G024900
GO:0008610	0.26349	0.430548	2	94	lipid biosynthetic process	BP	TraesCS1D02G147800,TraesCS4B02G097200
GO:0003854	0.268813	0.436993	1	30	3-beta-hydroxy-delta5-steroid dehydrogenase activity	MF	TraesCS5B02G547000
GO:0004373	0.271463	0.439049	1	27	glycogen (starch) synthase activity	MF	TraesCS2B02G390700
GO:0015018	0.273089	0.439437	1	28	galactosylgalactosylxylosylprotein 3-beta-glucuronosyltransferase activity	MF	TraesCS3A02G270100
GO:0004616	0.276123	0.442076	1	30	phosphogluconate dehydrogenase (decarboxylating) activity	MF	TraesCS7D02G450800
GO:0046872	0.287035	0.454776	13	1053	metal ion binding	MF	TraesCS5A02G378700,TraesCS3A02G537700,TraesCS5B02G382300,TraesCS1A02G002500,TraesCS5D02G065100,TraesCS4B02G258000,TraesCSU02G049400,TraesCS7D02G260900,TraesCS4D02G257900,TraesCS5D02G142900,TraesCS5D02G513100,TraesCS4D02G246600,TraesCS4D02G060900
GO:0004012	0.28836	0.454776	1	29	phospholipid-translocating ATPase activity	MF	TraesCS1A02G002500
GO:0015914	0.28836	0.454776	1	29	phospholipid transport	BP	TraesCS1A02G002500
GO:0030410	0.294956	0.460596	1	35	nicotianamine synthase activity	MF	TraesCS2D02G094200
GO:0030418	0.294956	0.460596	1	35	nicotianamine biosynthetic process	BP	TraesCS2D02G094200
GO:0018024	0.302538	0.470121	2	98	histone-lysine N-methyltransferase activity	MF	TraesCS2D02G477200,TraesCS2D02G566400
GO:0006811	0.312498	0.483229	2	97	ion transport	BP	TraesCS2D02G520900,TraesCS3A02G316300
GO:0005544	0.317237	0.488176	1	36	calcium-dependent phospholipid binding	MF	TraesCS7B02G085300
GO:0003924	0.32085	0.489704	6	432	GTPase activity	MF	TraesCS2B02G465300,TraesCS2B02G617000,TraesCS5B02G545200,TraesCS3A02G056800,TraesCS3A02G421700,TraesCSU02G137100
GO:0016760	0.32132	0.489704	2	100	cellulose synthase (UDP-forming) activity	MF	TraesCS3D02G094800,TraesCS5D02G261000
GO:0016020	0.324535	0.491707	41	3580	membrane	CC	TraesCS4D02G245000,TraesCS3B02G524400,TraesCS5D02G134500,TraesCS5A02G037900,TraesCS3A02G270100,TraesCS4D02G201700,TraesCS2D02G520900,TraesCS2A02G206800,TraesCS2A02G557700,TraesCS6D02G062200,TraesCS2A02G188600,TraesCS5D02G242400,TraesCS4D02G132200,TraesCS2A02G584400,TraesCS2B02G545100,TraesCS3D02G094800,TraesCS1B02G457600,TraesCS6D02G166100,TraesCS3D02G474700,TraesCS4B02G258000,TraesCS6A02G073300,…
GO:0016157	0.328815	0.491707	1	34	sucrose synthase activity	MF	TraesCS2A02G406700
GO:0005247	0.328839	0.491707	1	34	voltage-gated chloride channel activity	MF	TraesCS6D02G084300
GO:0006821	0.328839	0.491707	1	34	chloride transport	BP	TraesCS6D02G084300
GO:0005737	0.335804	0.496268	11	855	cytoplasm	CC	TraesCS1B02G290600,TraesCS3A02G309900,TraesCS1D02G385500,TraesCS6B02G328700,TraesCS6A02G222900,TraesCS6B02G389200,TraesCS2D02G204700,TraesCS1D02G280700,TraesCS7D02G364900,TraesCS1A02G095800,TraesCS6B02G259800
GO:0006568	0.33757	0.496268	1	39	tryptophan metabolic process	BP	TraesCS5D02G173900
GO:0009690	0.338151	0.496268	1	36	cytokinin metabolic process	BP	TraesCS3A02G311000
GO:0019139	0.338151	0.496268	1	36	cytokinin dehydrogenase activity	MF	TraesCS3A02G311000
GO:0030976	0.343411	0.501665	1	36	thiamine pyrophosphate binding	MF	TraesCS3D02G104300
GO:0006694	0.346189	0.501873	1	40	steroid biosynthetic process	BP	TraesCS5B02G547000
GO:0036459	0.34672	0.501873	2	106	thiol-dependent ubiquitinyl hydrolase activity	MF	TraesCS6D02G339500,TraesCS7A02G147900
GO:0005985	0.352032	0.502735	1	37	sucrose metabolic process	BP	TraesCS2A02G406700
GO:0006298	0.352073	0.502735	1	37	mismatch repair	BP	TraesCS7A02G140800
GO:0030983	0.352073	0.502735	1	37	mismatched DNA binding	MF	TraesCS7A02G140800
GO:0009522	0.360126	0.511927	1	73	photosystem I	CC	TraesCS2A02G114400
GO:0006306	0.364879	0.516368	1	40	DNA methylation	BP	TraesCSU02G140600
GO:0050664	0.374535	0.527679	1	40	oxidoreductase activity, acting on NAD(P)H, oxygen as acceptor	MF	TraesCS5B02G299000
GO:0006888	0.377533	0.529549	1	45	ER to Golgi vesicle-mediated transport	BP	TraesCS6A02G230300
GO:0030244	0.381353	0.53255	2	121	cellulose biosynthetic process	BP	TraesCS3D02G094800,TraesCS5D02G261000
GO:0005249	0.4031	0.553201	1	44	voltage-gated potassium channel activity	MF	TraesCS2D02G520900
GO:0005096	0.403399	0.553201	1	45	GTPase activator activity	MF	TraesCS6B02G259800
GO:0009055	0.40731	0.553201	6	678	electron transfer activity	MF	TraesCS4A02G357200,TraesCS5B02G552800,TraesCS6A02G409600,TraesCS5B02G553000,TraesCS5B02G553100,TraesCS6A02G242500
GO:0016021	0.408175	0.553201	31	2767	integral component of membrane	CC	TraesCS7A02G271400,TraesCSU02G137700,TraesCS2A02G557700,TraesCS2A02G188600,TraesCS7D02G508200,TraesCS2A02G584400,TraesCS2B02G545100,TraesCS7A02G492400,TraesCS1A02G002500,TraesCS4B02G356600,TraesCS1A02G050400,TraesCS5A02G220600,TraesCS1B02G445400,TraesCS6B02G315100,TraesCS2A02G557600,TraesCS6D02G012100,TraesCS4B02G258000,TraesCS3A02G383600,TraesCS2B02G616300,TraesCS7B02G074300,TraesCS4D02G234400,T…
GO:0008565	0.40838	0.553201	1	50	protein transporter activity	MF	TraesCS3A02G309900
GO:0030145	0.408817	0.553201	3	292	manganese ion binding	MF	TraesCS3B02G075700,TraesCS6B02G389200,TraesCS1A02G095800
GO:0008408	0.410036	0.553201	2	164	3'-5' exonuclease activity	MF	TraesCS4A02G032200,TraesCS4D02G272400
GO:0016579	0.410102	0.553201	2	123	protein deubiquitination	BP	TraesCS6D02G339500,TraesCS7A02G147900
GO:0006511	0.417375	0.560626	5	427	ubiquitin-dependent protein catabolic process	BP	TraesCS6D02G339500,TraesCS7A02G147900,TraesCS3A02G457400,TraesCS7D02G544900,TraesCSU02G127800
GO:0006334	0.436955	0.58445	2	206	nucleosome assembly	BP	TraesCS1B02G297200,TraesCS3D02G340800
GO:0006813	0.443689	0.590964	1	50	potassium ion transport	BP	TraesCS2D02G520900
GO:0006367	0.466099	0.618215	1	65	transcription initiation from RNA polymerase II promoter	BP	TraesCS1B02G154800
GO:0016627	0.474729	0.622627	1	59	oxidoreductase activity, acting on the CH-CH group of donors	MF	TraesCS6B02G328700
GO:0016866	0.475107	0.622627	1	63	intramolecular transferase activity	MF	TraesCS5D02G011800
GO:0009982	0.475318	0.622627	1	56	pseudouridine synthase activity	MF	TraesCS5B02G120900
GO:0003951	0.481161	0.627687	1	57	NAD+ kinase activity	MF	TraesCS7D02G291600
GO:0003899	0.503421	0.647423	2	171	DNA-directed 5'-3' RNA polymerase activity	MF	TraesCS2D02G571500,TraesCS2A02G558100
GO:0016844	0.503464	0.647423	1	70	strictosidine synthase activity	MF	TraesCS2D02G076400
GO:0004519	0.50494	0.647423	1	65	endonuclease activity	MF	TraesCS3B02G039600
GO:0006807	0.507304	0.647423	1	64	nitrogen compound metabolic process	BP	TraesCS4B02G047400
GO:0009451	0.511002	0.647423	1	62	RNA modification	BP	TraesCS5B02G120900
GO:0004499	0.511672	0.647423	2	158	N,N-dimethylaniline monooxygenase activity	MF	TraesCS7A02G075400,TraesCS5B02G538300
GO:0005506	0.512367	0.647423	20	1805	iron ion binding	MF	TraesCS6B02G405900,TraesCS5D02G391000,TraesCS2A02G292400,TraesCS1D02G403100,TraesCS1D02G147800,TraesCS5D02G014300,TraesCS2B02G308900,TraesCS7A02G029600,TraesCS5D02G014200,TraesCS5B02G007000,TraesCS5B02G060200,TraesCS4B02G097200,TraesCS6B02G419600,TraesCS7D02G364900,TraesCS6D02G193600,TraesCS5B02G007100,TraesCS1D02G366700,TraesCS5B02G007200,TraesCS6B02G406400,TraesCS4B02G388500
GO:0042254	0.513456	0.647423	1	70	ribosome biogenesis	BP	TraesCS3D02G309800
GO:0003746	0.514671	0.647423	1	70	translation elongation factor activity	MF	TraesCS5B02G545200
GO:0006414	0.520655	0.652363	1	74	translational elongation	BP	TraesCS5B02G545200
GO:0016307	0.527909	0.656264	1	64	phosphatidylinositol phosphate kinase activity	MF	TraesCS6B02G451200
GO:0046488	0.527909	0.656264	1	64	phosphatidylinositol metabolic process	BP	TraesCS6B02G451200
GO:0008233	0.531302	0.657901	1	76	peptidase activity	MF	TraesCS2B02G402800
GO:0003777	0.558127	0.68576	2	160	microtubule motor activity	MF	TraesCS4D02G144800,TraesCS7B02G169100
GO:0007018	0.558127	0.68576	2	160	microtubule-based movement	BP	TraesCS4D02G144800,TraesCS7B02G169100
GO:0015171	0.561237	0.686919	1	73	amino acid transmembrane transporter activity	MF	TraesCS5D02G134500
GO:0008324	0.578507	0.703971	1	75	cation transmembrane transporter activity	MF	TraesCS4D02G234400
GO:0016616	0.58095	0.703971	2	178	oxidoreductase activity, acting on the CH-OH group of donors, NAD or NADP as acceptor	MF	TraesCS5B02G547000,TraesCS7D02G232300
GO:0007264	0.581831	0.703971	1	92	small GTPase mediated signal transduction	BP	TraesCS5D02G048100
GO:0006139	0.59041	0.711635	2	219	nucleobase-containing compound metabolic process	BP	TraesCS4A02G032200,TraesCS4D02G272400
GO:0008026	0.59488	0.714306	1	77	ATP-dependent helicase activity	MF	TraesCS3D02G403600
GO:0003333	0.603636	0.722086	1	82	amino acid transmembrane transport	BP	TraesCS5D02G134500
GO:0043565	0.614703	0.730215	9	924	sequence-specific DNA binding	MF	TraesCS3B02G354900,TraesCS3A02G325800,TraesCS5D02G244500,TraesCS3D02G319200,TraesCS3A02G527300,TraesCS7B02G121900,TraesCS2A02G561400,TraesCS2A02G561300,TraesCS7A02G214700
GO:0016705	0.61504	0.730215	17	1615	oxidoreductase activity, acting on paired donors, with incorporation or reduction of molecular oxygen	MF	TraesCS6B02G405900,TraesCS5D02G391000,TraesCS2A02G292400,TraesCS1D02G403100,TraesCS5D02G014300,TraesCS2B02G308900,TraesCS7A02G029600,TraesCS5D02G014200,TraesCS5B02G007000,TraesCS5B02G060200,TraesCS6B02G419600,TraesCS6D02G193600,TraesCS5B02G007100,TraesCS1D02G366700,TraesCS5B02G007200,TraesCS6B02G406400,TraesCS4B02G388500
GO:0015079	0.65731	0.77749	1	92	potassium ion transmembrane transporter activity	MF	TraesCS6D02G062200
GO:0008017	0.663676	0.782101	2	196	microtubule binding	MF	TraesCS4D02G144800,TraesCS7B02G169100
GO:0050660	0.667845	0.7841	5	502	flavin adenine dinucleotide binding	MF	TraesCS4A02G357200,TraesCS3A02G311000,TraesCS2B02G417100,TraesCS7A02G075400,TraesCS5B02G538300
GO:0005525	0.6773	0.792266	6	640	GTP binding	MF	TraesCS2B02G465300,TraesCS2B02G617000,TraesCS5B02G545200,TraesCS3A02G056800,TraesCS3A02G421700,TraesCSU02G137100
GO:0000160	0.692262	0.805224	2	272	phosphorelay signal transduction system	BP	TraesCS7A02G411100,TraesCS7D02G404000
GO:0008375	0.693458	0.805224	1	106	acetylglucosaminyltransferase activity	MF	TraesCS5D02G003900
GO:0071805	0.69778	0.807286	1	103	potassium ion transmembrane transport	BP	TraesCS6D02G062200
GO:0004252	0.713335	0.822281	4	433	serine-type endopeptidase activity	MF	TraesCS2B02G416900,TraesCS2B02G319700,TraesCS6D02G319800,TraesCS4B02G356600
GO:0008236	0.718884	0.825675	1	116	serine-type peptidase activity	MF	TraesCS2A02G557700
GO:0050661	0.730122	0.832648	2	233	NADP binding	MF	TraesCS7A02G075400,TraesCS5B02G538300
GO:0016831	0.731894	0.832648	1	115	carboxy-lyase activity	MF	TraesCS3D02G104300
GO:0008080	0.732836	0.832648	1	131	N-acetyltransferase activity	MF	TraesCS1D02G301900
GO:0006351	0.746152	0.84475	2	266	transcription, DNA-templated	BP	TraesCS2D02G571500,TraesCS2A02G558100
GO:0016614	0.777391	0.875127	2	246	oxidoreductase activity, acting on CH-OH group of donors	MF	TraesCS3A02G311000,TraesCS2B02G417100
GO:0004674	0.778504	0.875127	4	459	protein serine/threonine kinase activity	MF	TraesCS2A02G104500,TraesCS2D02G104200,TraesCS2B02G121500,TraesCS4D02G172700
GO:0006355	0.786376	0.880527	28	3165	regulation of transcription, DNA-templated	BP	TraesCS3B02G354900,TraesCS2D02G567000,TraesCS1A02G002700,TraesCS3A02G325800,TraesCS2B02G616900,TraesCS2A02G338300,TraesCS2B02G343600,TraesCS2D02G412200,TraesCS2D02G324700,TraesCS5D02G244500,TraesCS5B02G141900,TraesCS2A02G174300,TraesCS6B02G361400,TraesCS7A02G220700,TraesCS6D02G309600,TraesCSU02G137200,TraesCS2A02G101400,TraesCS3D02G319200,TraesCS3A02G527300,TraesCS7B02G121900,TraesCS3A02G532000,T…
GO:0015031	0.788864	0.880527	1	158	protein transport	BP	TraesCS5D02G048100
GO:0005509	0.832508	0.925983	9	1140	calcium ion binding	MF	TraesCS4A02G245500,TraesCS7B02G278000,TraesCS4D02G068700,TraesCS5B02G428400,TraesCS5D02G348900,TraesCS1A02G004800,TraesCS7B02G085300,TraesCS5B02G299000,TraesCS4B02G069900
GO:0000287	0.841217	0.932398	3	418	magnesium ion binding	MF	TraesCS3D02G104300,TraesCS1A02G002500,TraesCS5A02G188100
GO:0051536	0.844765	0.933068	1	191	iron-sulfur cluster binding	MF	TraesCS1D02G385500
GO:0006260	0.85836	0.944793	1	178	DNA replication	BP	TraesCS6B02G100800
GO:0045454	0.864121	0.947843	2	395	cell redox homeostasis	BP	TraesCS3A02G143000,TraesCS2A02G575500
GO:0016787	0.87442	0.955831	7	930	hydrolase activity	MF	TraesCS3D02G539100,TraesCS6A02G354100,TraesCS7D02G260900,TraesCS2B02G435900,TraesCS7D02G426400,TraesCS4D02G246600,TraesCS5A02G353800
GO:0006418	0.880396	0.959057	1	186	tRNA aminoacylation for protein translation	BP	TraesCS3A02G097800
GO:0006812	0.896686	0.969423	1	195	cation transport	BP	TraesCS4D02G234400
GO:0004812	0.899494	0.969423	1	201	aminoacyl-tRNA ligase activity	MF	TraesCS3A02G097800
GO:0004185	0.903308	0.969423	1	211	serine-type carboxypeptidase activity	MF	TraesCS6D02G041700
GO:0005622	0.905202	0.969423	6	1126	intracellular	CC	TraesCS4A02G032200,TraesCS6B02G389200,TraesCS1A02G095800,TraesCS5B02G545200,TraesCS4D02G272400,TraesCS6A02G230300
GO:0006629	0.917774	0.977202	3	501	lipid metabolic process	BP	TraesCS1A02G094700,TraesCS3D02G290700,TraesCS1D02G103200
GO:0006810	0.920101	0.977202	8	1104	transport	BP	TraesCS5A02G037900,TraesCS4D02G132200,TraesCS5D02G498700,TraesCS7B02G074300,TraesCS5A02G485200,TraesCS4B02G171400,TraesCS3B02G095900,TraesCS6A02G230300
GO:0030246	0.921714	0.977202	3	499	carbohydrate binding	MF	TraesCS6D02G258200,TraesCS6A02G277600,TraesCS1A02G066200
GO:0006281	0.934435	0.987387	1	244	DNA repair	BP	TraesCS7D02G267200
GO:0005215	0.941179	0.991208	6	903	transporter activity	MF	TraesCS5A02G037900,TraesCS2A02G188600,TraesCS4D02G132200,TraesCS5D02G498700,TraesCS5A02G485200,TraesCS3B02G095900
GO:0055085	0.952289	0.999589	14	1807	transmembrane transport	BP	TraesCS4D02G245000,TraesCS2D02G520900,TraesCS2A02G188600,TraesCS7A02G492400,TraesCS1B02G445400,TraesCS4A02G245400,TraesCS7B02G278000,TraesCS3D02G301400,TraesCS6D02G084300,TraesCS4D02G234400,TraesCS7D02G478800,TraesCS2B02G394400,TraesCS7B02G030600,TraesCS3A02G316300
GO:0005634	0.962078	1	12	1882	nucleus	CC	TraesCS1D02G252700,TraesCS3A02G309900,TraesCS1B02G297200,TraesCSU02G205800,TraesCS2D02G477200,TraesCS2A02G174300,TraesCS2D02G566400,TraesCS6B02G100800,TraesCS7B02G121900,TraesCS6D02G147400,TraesCS3D02G340800,TraesCS7A02G214700
GO:0016758	0.963689	1	5	856	transferase activity, transferring hexosyl groups	MF	TraesCS2B02G532400,TraesCS3B02G362800,TraesCS6A02G317900,TraesCS7B02G016800,TraesCS2A02G077600
GO:0022857	0.964069	1	1	288	transmembrane transporter activity	MF	TraesCS2A02G188600
GO:0003700	0.967033	1	10	1665	DNA binding transcription factor activity	MF	TraesCS2D02G412200,TraesCS5D02G244500,TraesCS2A02G174300,TraesCS6B02G361400,TraesCS6D02G309600,TraesCS3A02G527300,TraesCS6A02G330500,TraesCS2A02G561400,TraesCS2A02G561300,TraesCS6D02G147400
GO:0005488	0.970839	1	7	1103	binding	MF	TraesCS7B02G454600,TraesCS3A02G309900,TraesCS6B02G434300,TraesCS7A02G536600,TraesCS7B02G359800,TraesCS7D02G447300,TraesCS7A02G219800
GO:0006886	0.982754	1	1	385	intracellular protein transport	BP	TraesCS5B02G013400
GO:0043531	0.989984	1	15	2213	ADP binding	MF	TraesCS4A02G474900,TraesCS1B02G439400,TraesCS1B02G046500,TraesCS7B02G024900,TraesCS1A02G417000,TraesCS2B02G085000,TraesCS3B02G593900,TraesCS6D02G396700,TraesCS7D02G040000,TraesCS6B02G419200,TraesCS6D02G365100,TraesCS3A02G325600,TraesCS5B02G540300,TraesCS5B02G229300,TraesCS2A02G561100
GO:0003723	0.995642	1	3	920	RNA binding	MF	TraesCS7A02G569500,TraesCS6B02G434300,TraesCS5B02G120900
GO:0005524	0.995697	1	70	8145	ATP binding	MF	TraesCS2A02G563400,TraesCS1D02G428900,TraesCS3A02G097800,TraesCS3B02G524400,TraesCS2D02G568400,TraesCS4B02G275000,TraesCS6D02G254500,TraesCS4D02G201700,TraesCS6A02G133300,TraesCS2A02G104500,TraesCS3D02G475600,TraesCS3D02G403600,TraesCS4D02G144800,TraesCS4A02G102900,TraesCS3B02G525400,TraesCS1D02G082600,TraesCS3B02G052600,TraesCS3A02G271100,TraesCS3B02G304900,TraesCS2D02G104200,TraesCS3D02G228100,…
GO:0003676	0.996413	1	16	2843	nucleic acid binding	MF	TraesCS7A02G569500,TraesCS6B02G348100,TraesCS6A02G318100,TraesCS7A02G067500,TraesCS3D02G403600,TraesCS3B02G039600,TraesCS1D02G453600,TraesCS6D02G297300,TraesCS6B02G068200,TraesCS4A02G032200,TraesCS6B02G455000,TraesCS3D02G118600,TraesCS7A02G295700,TraesCS4D02G272400,TraesCS7D02G227600,TraesCS4A02G004500
GO:0008270	0.996749	1	22	3614	zinc ion binding	MF	TraesCS1D02G252700,TraesCS2B02G465300,TraesCS3D02G403600,TraesCS4B02G344100,TraesCS7A02G176700,TraesCS2A02G568200,TraesCS6B02G068200,TraesCS2D02G477200,TraesCS3D02G036100,TraesCS7A02G269300,TraesCS2D02G566400,TraesCS2D02G452800,TraesCS5A02G512800,TraesCS7A02G350500,TraesCS2D02G578900,TraesCS5A02G024900,TraesCS2D02G393400,TraesCS6D02G176900,TraesCS2A02G561400,TraesCS7D02G328300,TraesCS2A02G561300,…
GO:0030247	0.996924	1	1	499	polysaccharide binding	MF	TraesCS1A02G004800
GO:0004672	0.999049	1	39	5338	protein kinase activity	MF	TraesCS2A02G563400,TraesCS1D02G428900,TraesCS4B02G275000,TraesCS2A02G104500,TraesCS4A02G102900,TraesCS1D02G082600,TraesCS3B02G052600,TraesCS3A02G271100,TraesCS3B02G304900,TraesCS2D02G104200,TraesCS5A02G514500,TraesCS6D02G258200,TraesCS2B02G121500,TraesCS5D02G144800,TraesCS3B02G179300,TraesCS2D02G107100,TraesCS4D02G172700,TraesCS5D02G170600,TraesCSU02G009400,TraesCS5D02G018500,TraesCS5A02G148000,T…
GO:0006468	0.99907	1	39	5343	protein phosphorylation	BP	TraesCS2A02G563400,TraesCS1D02G428900,TraesCS4B02G275000,TraesCS2A02G104500,TraesCS4A02G102900,TraesCS1D02G082600,TraesCS3B02G052600,TraesCS3A02G271100,TraesCS3B02G304900,TraesCS2D02G104200,TraesCS5A02G514500,TraesCS6D02G258200,TraesCS2B02G121500,TraesCS5D02G144800,TraesCS3B02G179300,TraesCS2D02G107100,TraesCS4D02G172700,TraesCS5D02G170600,TraesCSU02G009400,TraesCS5D02G018500,TraesCS5A02G148000,T…
GO:0005515	1	1	73	15456	protein binding	MF	TraesCS3A02G480600,TraesCS3D02G417500,TraesCS1D02G411700,TraesCS2D02G562200,TraesCS5A02G378700,TraesCS2B02G063900,TraesCS2D02G520900,TraesCS2A02G111200,TraesCS2B02G421900,TraesCS7D02G442900,TraesCS7A02G067500,TraesCS2D02G463300,TraesCS1B02G178800,TraesCS3D02G403600,TraesCS3A02G143000,TraesCSU02G197600,TraesCS3A02G309900,TraesCS4D02G144800,TraesCS1D02G453600,TraesCS3A02G537700,TraesCS3B02G052600,T…

## Sheet: Table S6
Table S6. KEGG pathways enriched in DEGs between R-Cp5-1 and WT.
Pathway	KO ID	Enriched gene number	All-gene	P-Value	Corrected P-Value	Genes	Hyperlink
Amino sugar and nucleotide sugar metabolism	ko00520	6	38	0.000882668	0.0794401	TraesCS1D02G207000|TraesCS4A02G188300|TraesCS4D02G125100|TraesCS2D02G349400|TraesCS3D02G036100|TraesCS2D02G571600	http://www.genome.jp/kegg-bin/show_pathway?ko00520/K01809%09red/K01183%09red/K01209%09red/K20547%09red
Phenylpropanoid biosynthesis	ko00940	4	17	0.00188304	0.0847369	TraesCS6D02G365700|TraesCS2B02G098600|TraesCS2A02G571300|TraesCS2A02G083900	http://www.genome.jp/kegg-bin/show_pathway?ko00940/K00430%09red/K09753%09red
Oxytocin signaling pathway	ko04921	3	10	0.00411168	0.12335	TraesCS2D02G097600|TraesCS5A02G148000|TraesCS4B02G069900	http://www.genome.jp/kegg-bin/show_pathway?ko04921/K07198%09red/K06268%09red/K02183%09red
Longevity regulating pathway - multiple species	ko04213	3	12	0.00629633	0.141667	TraesCS5A02G148000|TraesCS6A02G041700|TraesCS2A02G104500	http://www.genome.jp/kegg-bin/show_pathway?ko04213/K03781%09red/K07198%09red/K04688%09red
Longevity regulating pathway	ko04211	3	14	0.00905835	0.159981	TraesCS5A02G148000|TraesCS6A02G041700|TraesCS2A02G104500	http://www.genome.jp/kegg-bin/show_pathway?ko04211/K03781%09red/K07198%09red/K04688%09red
Glucagon signaling pathway	ko04922	3	15	0.0106654	0.159981	TraesCS2D02G097600|TraesCS5A02G148000|TraesCS4B02G069900	http://www.genome.jp/kegg-bin/show_pathway?ko04922/K07198%09red/K06268%09red/K02183%09red
Long-term potentiation	ko04720	2	6	0.0171064	0.194593	TraesCS2D02G097600|TraesCS4B02G069900	http://www.genome.jp/kegg-bin/show_pathway?ko04720/K06268%09red/K02183%09red
Insulin signaling pathway	ko04910	3	19	0.0186596	0.194593	TraesCS2D02G097600|TraesCS5A02G148000|TraesCS2A02G104500	http://www.genome.jp/kegg-bin/show_pathway?ko04910/K07198%09red/K04688%09red/K02183%09red
Calcium signaling pathway	ko04020	2	7	0.0216215	0.194593	TraesCS2D02G097600|TraesCS4B02G069900	http://www.genome.jp/kegg-bin/show_pathway?ko04020/K06268%09red/K02183%09red
Amyotrophic lateral sclerosis (ALS)	ko05014	2	7	0.0216215	0.194593	TraesCS6A02G041700|TraesCS4B02G069900	http://www.genome.jp/kegg-bin/show_pathway?ko05014/K03781%09red/K06268%09red
cGMP-PKG signaling pathway	ko04022	2	8	0.0265701	0.217391	TraesCS2D02G097600|TraesCS4B02G069900	http://www.genome.jp/kegg-bin/show_pathway?ko04022/K06268%09red/K02183%09red
Tryptophan metabolism	ko00380	2	9	0.0319268	0.239451	TraesCS5B02G538300|TraesCS6A02G041700	http://www.genome.jp/kegg-bin/show_pathway?ko00380/K11816%09red/K03781%09red
Insulin resistance	ko04931	2	12	0.0502075	0.34759	TraesCS5A02G148000|TraesCS2A02G104500	http://www.genome.jp/kegg-bin/show_pathway?ko04931/K07198%09red/K04688%09red
Steroid biosynthesis	ko00100	2	14	0.0640145	0.411522	TraesCS4B02G097200|TraesCS5D02G011800	http://www.genome.jp/kegg-bin/show_pathway?ko00100/K01853%09red/K14423%09red
FoxO signaling pathway	ko04068	2	17	0.08675	0.448069	TraesCS5A02G148000|TraesCS6A02G041700	http://www.genome.jp/kegg-bin/show_pathway?ko04068/K03781%09red/K07198%09red
Longevity regulating pathway - worm	ko04212	2	19	0.103045	0.448069	TraesCS6A02G041700|TraesCS2A02G104500	http://www.genome.jp/kegg-bin/show_pathway?ko04212/K03781%09red/K04688%09red
Tuberculosis	ko05152	2	20	0.111483	0.448069	TraesCS2D02G097600|TraesCS4B02G069900	http://www.genome.jp/kegg-bin/show_pathway?ko05152/K06268%09red/K02183%09red
PI3K-Akt signaling pathway	ko04151	2	23	0.137782	0.448069	TraesCS5A02G148000|TraesCS2A02G104500	http://www.genome.jp/kegg-bin/show_pathway?ko04151/K07198%09red/K04688%09red
AMPK signaling pathway	ko04152	2	24	0.146829	0.448069	TraesCS5A02G148000|TraesCS2A02G104500	http://www.genome.jp/kegg-bin/show_pathway?ko04152/K07198%09red/K04688%09red
ErbB signaling pathway	ko04012	1	5	0.146954	0.448069	TraesCS2A02G104500	http://www.genome.jp/kegg-bin/show_pathway?ko04012/K04688%09red
Vascular smooth muscle contraction	ko04270	1	5	0.146954	0.448069	TraesCS2D02G097600	http://www.genome.jp/kegg-bin/show_pathway?ko04270/K02183%09red
GnRH signaling pathway	ko04912	1	5	0.146954	0.448069	TraesCS2D02G097600	http://www.genome.jp/kegg-bin/show_pathway?ko04912/K02183%09red
Rap1 signaling pathway	ko04015	1	5	0.146954	0.448069	TraesCS2D02G097600	http://www.genome.jp/kegg-bin/show_pathway?ko04015/K02183%09red
Axon guidance	ko04360	1	5	0.146954	0.448069	TraesCS4B02G069900	http://www.genome.jp/kegg-bin/show_pathway?ko04360/K06268%09red
T cell receptor signaling pathway	ko04660	1	5	0.146954	0.448069	TraesCS4B02G069900	http://www.genome.jp/kegg-bin/show_pathway?ko04660/K06268%09red
VEGF signaling pathway	ko04370	1	5	0.146954	0.448069	TraesCS4B02G069900	http://www.genome.jp/kegg-bin/show_pathway?ko04370/K06268%09red
B cell receptor signaling pathway	ko04662	1	5	0.146954	0.448069	TraesCS4B02G069900	http://www.genome.jp/kegg-bin/show_pathway?ko04662/K06268%09red
Melanogenesis	ko04916	1	5	0.146954	0.448069	TraesCS2D02G097600	http://www.genome.jp/kegg-bin/show_pathway?ko04916/K02183%09red
Plant-pathogen interaction	ko04626	2	25	0.155995	0.448069	TraesCS2D02G097600|TraesCS5A02G183300	http://www.genome.jp/kegg-bin/show_pathway?ko04626/K13449%09red/K02183%09red
Circadian rhythm	ko04710	1	6	0.169271	0.448069	TraesCS5A02G148000	http://www.genome.jp/kegg-bin/show_pathway?ko04710/K07198%09red
Glutamatergic synapse	ko04724	1	6	0.169271	0.448069	TraesCS4B02G069900	http://www.genome.jp/kegg-bin/show_pathway?ko04724/K06268%09red
Adipocytokine signaling pathway	ko04920	1	6	0.169271	0.448069	TraesCS5A02G148000	http://www.genome.jp/kegg-bin/show_pathway?ko04920/K07198%09red
Glioma	ko05214	1	6	0.169271	0.448069	TraesCS2D02G097600	http://www.genome.jp/kegg-bin/show_pathway?ko05214/K02183%09red
Endocrine resistance	ko01522	1	6	0.169271	0.448069	TraesCS2A02G104500	http://www.genome.jp/kegg-bin/show_pathway?ko01522/K04688%09red
mTOR signaling pathway	ko04150	2	27	0.174634	0.449058	TraesCS5A02G148000|TraesCS2A02G104500	http://www.genome.jp/kegg-bin/show_pathway?ko04150/K07198%09red/K04688%09red
Estrogen signaling pathway	ko04915	1	7	0.191008	0.454675	TraesCS2D02G097600	http://www.genome.jp/kegg-bin/show_pathway?ko04915/K02183%09red
Biotin metabolism	ko00780	1	7	0.191008	0.454675	TraesCS7B02G164700	http://www.genome.jp/kegg-bin/show_pathway?ko00780/K01012%09red
Oocyte meiosis	ko04114	2	29	0.193608	0.454675	TraesCS2D02G097600|TraesCS4B02G069900	http://www.genome.jp/kegg-bin/show_pathway?ko04114/K06268%09red/K02183%09red
cAMP signaling pathway	ko04024	1	8	0.212182	0.454675	TraesCS2D02G097600	http://www.genome.jp/kegg-bin/show_pathway?ko04024/K02183%09red
EGFR tyrosine kinase inhibitor resistance	ko01521	1	8	0.212182	0.454675	TraesCS2A02G104500	http://www.genome.jp/kegg-bin/show_pathway?ko01521/K04688%09red
Adrenergic signaling in cardiomyocytes	ko04261	1	8	0.212182	0.454675	TraesCS2D02G097600	http://www.genome.jp/kegg-bin/show_pathway?ko04261/K02183%09red
Isoquinoline alkaloid biosynthesis	ko00950	1	8	0.212182	0.454675	TraesCS4D02G359200	http://www.genome.jp/kegg-bin/show_pathway?ko00950/K00422%09red
Dopaminergic synapse	ko04728	1	9	0.232805	0.455488	TraesCS2D02G097600	http://www.genome.jp/kegg-bin/show_pathway?ko04728/K02183%09red
MAPK signaling pathway	ko04010	1	9	0.232805	0.455488	TraesCS4B02G069900	http://www.genome.jp/kegg-bin/show_pathway?ko04010/K06268%09red
Selenocompound metabolism	ko00450	1	9	0.232805	0.455488	TraesCS5A02G024900	http://www.genome.jp/kegg-bin/show_pathway?ko00450/K00549%09red
Proteoglycans in cancer	ko05205	1	9	0.232805	0.455488	TraesCS2A02G104500	http://www.genome.jp/kegg-bin/show_pathway?ko05205/K04688%09red
Ras signaling pathway	ko04014	1	10	0.252893	0.474174	TraesCS2D02G097600	http://www.genome.jp/kegg-bin/show_pathway?ko04014/K02183%09red
TGF-beta signaling pathway	ko04350	1	10	0.252893	0.474174	TraesCS2A02G104500	http://www.genome.jp/kegg-bin/show_pathway?ko04350/K04688%09red
Neurotrophin signaling pathway	ko04722	1	11	0.272459	0.490426	TraesCS2D02G097600	http://www.genome.jp/kegg-bin/show_pathway?ko04722/K02183%09red
Pentose and glucuronate interconversions	ko00040	1	11	0.272459	0.490426	TraesCS2B02G117500	http://www.genome.jp/kegg-bin/show_pathway?ko00040/K01051%09red
Photosynthesis - antenna proteins	ko00196	1	12	0.291517	0.509211	TraesCS5B02G353200	http://www.genome.jp/kegg-bin/show_pathway?ko00196/K08912%09red
Quorum sensing	ko02024	1	13	0.310079	0.509211	TraesCS1D02G218300	http://www.genome.jp/kegg-bin/show_pathway?ko02024/K01626%09red
Choline metabolism in cancer	ko05231	1	13	0.310079	0.509211	TraesCS2A02G104500	http://www.genome.jp/kegg-bin/show_pathway?ko05231/K04688%09red
MAPK signaling pathway - yeast	ko04011	1	13	0.310079	0.509211	TraesCS6A02G041700	http://www.genome.jp/kegg-bin/show_pathway?ko04011/K03781%09red
Regulation of autophagy	ko04140	1	14	0.328159	0.509211	TraesCS5A02G148000	http://www.genome.jp/kegg-bin/show_pathway?ko04140/K07198%09red
Alcoholism	ko05034	1	14	0.328159	0.509211	TraesCS2D02G097600	http://www.genome.jp/kegg-bin/show_pathway?ko05034/K02183%09red
Wnt signaling pathway	ko04310	1	14	0.328159	0.509211	TraesCS4B02G069900	http://www.genome.jp/kegg-bin/show_pathway?ko04310/K06268%09red
Fc gamma R-mediated phagocytosis	ko04666	1	14	0.328159	0.509211	TraesCS2A02G104500	http://www.genome.jp/kegg-bin/show_pathway?ko04666/K04688%09red
HIF-1 signaling pathway	ko04066	1	15	0.345768	0.527443	TraesCS2A02G104500	http://www.genome.jp/kegg-bin/show_pathway?ko04066/K04688%09red
Circadian rhythm - plant	ko04712	1	17	0.379625	0.560103	TraesCS7D02G295400	http://www.genome.jp/kegg-bin/show_pathway?ko04712/K12133%09red
Tyrosine metabolism	ko00350	1	17	0.379625	0.560103	TraesCS4D02G359200	http://www.genome.jp/kegg-bin/show_pathway?ko00350/K00422%09red
Phosphatidylinositol signaling system	ko04070	1	19	0.411743	0.588205	TraesCS2D02G097600	http://www.genome.jp/kegg-bin/show_pathway?ko04070/K02183%09red
Fructose and mannose metabolism	ko00051	1	19	0.411743	0.588205	TraesCS3D02G036100	http://www.genome.jp/kegg-bin/show_pathway?ko00051/K01809%09red
Various types of N-glycan biosynthesis	ko00513	1	20	0.427178	0.60072	TraesCSU02G137700	http://www.genome.jp/kegg-bin/show_pathway?ko00513/K12666%09red
Phenylalanine, tyrosine and tryptophan biosynthesis	ko00400	1	22	0.456853	0.632566	TraesCS1D02G218300	http://www.genome.jp/kegg-bin/show_pathway?ko00400/K01626%09red
Alzheimer's disease	ko05010	2	58	0.468171	0.638415	TraesCS2D02G097600|TraesCS4B02G069900	http://www.genome.jp/kegg-bin/show_pathway?ko05010/K06268%09red/K02183%09red
Herpes simplex infection	ko05168	1	24	0.485002	0.651496	TraesCS2D02G571500	http://www.genome.jp/kegg-bin/show_pathway?ko05168/K03006%09red
RNA polymerase	ko03020	1	27	0.524535	0.690469	TraesCS2D02G571500	http://www.genome.jp/kegg-bin/show_pathway?ko03020/K03006%09red
Glyoxylate and dicarboxylate metabolism	ko00630	1	28	0.537031	0.690469	TraesCS6A02G041700	http://www.genome.jp/kegg-bin/show_pathway?ko00630/K03781%09red
Basal transcription factors	ko03022	1	28	0.537031	0.690469	TraesCS1B02G154800	http://www.genome.jp/kegg-bin/show_pathway?ko03022/K03122%09red
N-Glycan biosynthesis	ko00510	1	29	0.549202	0.696171	TraesCSU02G137700	http://www.genome.jp/kegg-bin/show_pathway?ko00510/K12666%09red
Porphyrin and chlorophyll metabolism	ko00860	1	30	0.561055	0.701319	TraesCS2A02G590600	http://www.genome.jp/kegg-bin/show_pathway?ko00860/K00218%09red
Starch and sucrose metabolism	ko00500	1	33	0.594791	0.733304	TraesCS2B02G117500	http://www.genome.jp/kegg-bin/show_pathway?ko00500/K01051%09red
Plant hormone signal transduction	ko04075	1	34	0.605454	0.736363	TraesCS5A02G183300	http://www.genome.jp/kegg-bin/show_pathway?ko04075/K13449%09red
Peroxisome	ko04146	1	36	0.625953	0.751143	TraesCS6A02G041700	http://www.genome.jp/kegg-bin/show_pathway?ko04146/K03781%09red
Cysteine and methionine metabolism	ko00270	1	37	0.635802	0.752924	TraesCS5A02G024900	http://www.genome.jp/kegg-bin/show_pathway?ko00270/K00549%09red
Viral carcinogenesis	ko05203	1	38	0.645395	0.754357	TraesCS1B02G154800	http://www.genome.jp/kegg-bin/show_pathway?ko05203/K03122%09red
HTLV-I infection	ko05166	1	39	0.654736	0.755465	TraesCS4B02G069900	http://www.genome.jp/kegg-bin/show_pathway?ko05166/K06268%09red
Non-alcoholic fatty liver disease (NAFLD)	ko04932	1	44	0.697906	0.795082	TraesCS5A02G148000	http://www.genome.jp/kegg-bin/show_pathway?ko04932/K07198%09red
Biosynthesis of amino acids	ko01230	2	96	0.732159	0.817461	TraesCS5A02G024900|TraesCS1D02G218300	http://www.genome.jp/kegg-bin/show_pathway?ko01230/K01626%09red/K00549%09red
RNA degradation	ko03018	1	49	0.735715	0.817461	TraesCS4A02G032200	http://www.genome.jp/kegg-bin/show_pathway?ko03018/K12591%09red
Photosynthesis	ko00195	1	54	0.768826	0.843833	TraesCS2A02G114400	http://www.genome.jp/kegg-bin/show_pathway?ko00195/K02701%09red
Ribosome biogenesis in eukaryotes	ko03008	1	56	0.780886	0.846744	TraesCS1A02G379300	http://www.genome.jp/kegg-bin/show_pathway?ko03008/K14564%09red
Epstein-Barr virus infection	ko05169	1	60	0.803167	0.860536	TraesCS2D02G571500	http://www.genome.jp/kegg-bin/show_pathway?ko05169/K03006%09red
Pyrimidine metabolism	ko00240	1	71	0.853505	0.886957	TraesCS2D02G571500	http://www.genome.jp/kegg-bin/show_pathway?ko00240/K03006%09red
Huntington's disease	ko05016	1	71	0.853505	0.886957	TraesCS2D02G571500	http://www.genome.jp/kegg-bin/show_pathway?ko05016/K03006%09red
Protein processing in endoplasmic reticulum	ko04141	1	72	0.857392	0.886957	TraesCSU02G137700	http://www.genome.jp/kegg-bin/show_pathway?ko04141/K12666%09red
Purine metabolism	ko00230	1	82	0.891046	0.911297	TraesCS2D02G571500	http://www.genome.jp/kegg-bin/show_pathway?ko00230/K03006%09red
Carbon metabolism	ko01200	1	88	0.907322	0.917516	TraesCS6A02G041700	http://www.genome.jp/kegg-bin/show_pathway?ko01200/K03781%09red
Spliceosome	ko03040	1	99	0.931147	0.931147	TraesCS4D02G154600	http://www.genome.jp/kegg-bin/show_pathway?ko03040/K12816%09red

## Sheet: Table S7
Table S7. Primers used in this study.
Primers	Sequence (5'-3')	Reference	Note
as5-F	ACTATGGACCCTCAACAAA	[1]	PCR-based molecular markers
as5-R	CTCAGTCGCAACTCAACC	[1]
us36-F	CCTCCCTTGATTTCCATT	[1]
us36-R	TTCACCTCTAGCCTACCC	[1]
FM5-F	TGGGCATGCATGATGGAAGT	[1]
FM5-R	TGGCAGGATACTTTTACATGTAAACTGCA	[1]
QX2-F	TGAAGCAGGTAATCTTATCCA	[1]
QX2-R	TGATGACCCTACCCTAAACC	[1]
AP2startF	ATGGTGCTGGATCTCAATGTGGAGTCGCCGGCGGA	[2]	Q cloning
AP2.8R	CGCGGCCAAATCGGGGCAAAGGAATTCAAACGA	[2]
WAP2.2F	CACTGGATAATTTCTTCAGGTGGTTTCGACACTGC	[2]
AP2.15R	ACATGGAACCTTAATTTCAGGAACGAACTTGTCG	[2]
AP2.16F	CTGCTTGGTGCGCTGCTCCACCAGCTTACTGAAA	[2]
AP45.1R	CAGAAGGCCCAACGGTTAACGCAACAATGGC	[2]
Q-cDNA-F	ATGCCATAGACGCGACCCCA	[3]
Q-cDNA-R	CCGCCGTCTGGTCACAAC	[3]
LMW-1D1-proF	AAAGGACAAGAGTACATACCG	This study	Promoter cloning of several SSPs
LMW-1D1-proR	GRGCAAAGATGAGGAAGGTC	This study
Dx5-proF	TTTGCTCGTGGGTGTAGA	This study
Dx5-proR	TAGTTTGTGGTGCTCGGT	This study
Dy10-proF	TATGTTGGACGACGGGAGA	This study
Dy10-proR	CCACGAGGGCGATGACTA	This study
Bx7-proF	ACACTTCATCATCTTCCTCAC	This study
Bx7-proR	AACCAACCGCTTAGTCATCTC	This study
Ta.14126.1-F1	GAGTCTGCCCACCCATTCGTAA	[4]	RT-PCR assay
Ta.14126.1-R1	GACATGCCATAGGTTTCAGCGAC	[4]
Ta.7894.2-F2	AGCAAGTTGTGACCCGAGGA	[4]
Ta.7894.2-R1	GGCGTCAGCAAATAGCAAGTG	[4]
Q-qPCR-F	CCCTGAATCGTCAACCACAATG	[2]
Q-qPCR-R	CCGTGCCATGTTGATGCA	[2]
Ta. SPR-A-RT-F	CTGTTTCGCCAGCAAATAACG	[5]
Ta. SPR-A-RT-R	AGACGACCGATGATATCAGCTAA	[5]
Ta. SPR-D-RT-F	CCTGACAGGGCCTCTCAC	[5]
Ta. SPR-D-RT-R	TGGTTAGCGGTCGTCAAATC	[5]
Ta. SPR-B-RT-F	TAGGCTCGTCCAAGGTGA	This study
Ta. SPR-B-RT-R	AGGAAGTGTCCCCATTCTT	This study
SPA-B-RT-F	TCGGGATTCCTTTCAGTG	This study
SPA-B-RT-R	TGTGGGAGGGAGGTAGTT	This study
Q-BamHI-p2300(GFP)-F	ggacagggtacccggggatccATGGTGCTGGATCTCAATGTGG	This study	Subcellular localization
Q-SaII-p2300(GFP)-R	caccatggtactagtgtcgacGTTGTCCGGCGGGCGGGG	This study
Q-EcoRI-ADF	atggccatggaggccagtgaattcATGGTGCTGGATCTCAATGTGGAGTC	This study	Yeast hybrid assay
Q-BamH-ADR	ctgcagctcgagctcgatggatccTCAGTTGTCCGGCGGGCGGGGGAA	This study
Q-EcoRI-BDF	catatggccatggaggccgaattcATGGTGCTGGATCTCAATGTGGAGTC	This study
Q-BamHI-BDR	gccgctgcaggtcgacggatccTCAGTTGTCCGGCGGGCGGGGGAA	This study
SPA-EcoRI-ADF	atggccatggaggccagtgaattcATGGAGCCCGTGTTCTTCTCA	This study
SPA-BamHI-ADF	ctgcagctcgagctcgatggatccCTACATCACCATGTTGACTAT	This study
LMW-1D1pro-SacI-pAbAi-F	gaaaagcttgaattcgagctcCGAATTGGTGCCCTAACACA	This study
LMW-1D1pro-SalI-pAbAi-R	agcacatgcctcgaggtcgacGGTGGATTGGTGTTAACTAGTGTTGC	This study
Dx5pro-SacI-pABAi-F	gaaaagcttgaattcgagctcTTTGCTCGTGGGTGTAGA	This study
Dx5pro-SalI-pABAi-R	agcacatgcctcgaggtcgacTAGTTTGTGGTGCTCGGT	This study
Dy10pro-SacI-pABAi-F	gaaaagcttgaattcgagctcCGACGGGAGATGAAAGGGA	This study
Dy10pro-SalI-pABAi-R	agcacatgcctcgaggtcgacGCTCGGTGTTGTGGGTGATG	This study
1Bx7pro-SacI-pAbAi-F	gaaaagcttgaattcgagctcACACTTCATCATCTTCCTCACACACC	This study
1Bx7pro-XhoI-pAbAi-R	atacagagcacatgcctcgagAACCAACCGCTTAGTCATCTCAG	This study
Q-BamHI-F(Dual LUC)	cgctctagaactagtggatccATGGTGCTGGATCTCAATGTGG	This study	Dual-luciferase reporter assay
Q-PstI-R(Dual LUC)	cttgatatcgaattcctgcagTCAGTTGTCCGGCGGGCG	This study
SPA-BamHI-F(Dual LUC)	cgctctagaactagtggatccATGGAGCCCGTGTTCTTCTCA	This study
SPA-PstI-R(Dual LUC)	cttgatatcgaattcctgcagCTACATCACCATGTTGACTATTTCAGTT	This study
LMWG-1D1-PstI-F(Dual LUC)	cttgatatcgaattcctgcagGAGACGAAGACGACGCAGAACG	This study
LMWG-1D1-BamHI-R(Dual LUC)	cgctctagaactagtggatccGGTGGATTGGTGTTAACTAGTGGTG	This study
References:
[1] Jiang, Y.F.; Chen, Q.; Wang, Y.; Guo, Z.R.; Xu, B.J.; Zhu, J.; et al. Re-acquisition of the brittle rachis trait via a transposon insertion in domestication gene Q during wheat de-domestication. New Phytol 2019, 224, 961-973.
[2] Simons, K.J.; Fellers, J.P.; Trick, H.N.; Zhang, C.; Tai, Y.S.; Gill, B.S.; et al. Molecular characterization of the major wheat domestication gene Q. Genetics 2006, 172, 547-555.
[3] Xu, B.J.; Chen, Q.; Zheng, T.; Jiang, Y.F.; Qiao, Y.Y.; Guo, Z.R.; et al. An overexpressed Q allele leads to increased spike density and improved processing quality in common wheat (Triticum aestivum). G3 Genes Genom Genet 2018, 8, 771-778.
[4] Long, X.Y.; Wang, J.R.; Ouellet, T.; Rocheleau, H.; Wei, Y.M.; Pu, Z.E.; et al. Genome-wide identification and evaluation of novel internal control genes for Q-PCR based transcript normalization in wheat. Plant Mol Biol 2010, 74, 307-311.
[5] Shen, L.; Luo, G.; Song, Y.; Xu, J.; Ji, J.; Zhang, C.; et al. A novel NAC family transcription factor SPR suppresses seed storage protein synthesis in wheat. Plant Biotechnol J 2021, 19, 992-1007.
